# Supplementary material for: Poly[μ-aqua-μ5-[2-(2,3,6-tri­chloro­phenyl)acetato]-caesium]
Source: Acta Crystallogr Sect E Struct Rep Online. 2013 Nov 6;69(Pt 12):m628. doi: 10.1107/S1600536813029395 (PMC3884976; doi:10.1107/S1600536813029395)
Supplement: Supplementary file 1 [file e-69-0m628-sup1.cif]

##############################################################################
#                                                                            #
# This CIF contains the data in a paper accepted for publication in          #
# Acta Crystallographica Section E. It conforms to the requirements of       #
# Notes for Authors for Acta Crystallographica Section E, and has been       #
# peer reviewed under the auspices of the IUCr Commission on Journals.       #
#                                                                            #
# Full details of the Crystallographic Information File format               #
# are given in the paper "The Crystallographic Information File (CIF):       #
# a New Standard Archive File for Crystallography" by S. R. Hall, F. H.      #
# Allen and I. D. Brown [Acta Cryst. (1991), A47, 655-685].                  #
#                                                                            #
# The current version of the core CIF dictionary is obtainable from          #
# ftp://ftp.iucr.org/pub/cif_core.dic.                                       #
#                                                                            #
# Software is freely available for graphical display of the structure(s)     #
# in this CIF. For information consult the CIF software page                 #
# http://www.iucr.org/resources/cif/software.                                #
#                                                                            #
# This file may be used for bona fide research purposes within the           #
# scientific community so long as proper attribution is given to the journal # 
# article from which it was obtained.                                        #
#                                                                            #
##############################################################################
data_global
_audit_creation_method     ' SHELXL97 (Sheldrick, 2008)'
_journal_date_recd_electronic     2013-10-22
_journal_date_accepted     2013-10-25
_journal_name_full     'Acta Crystallographica, Section E'
_journal_year     2013
_journal_volume     69
_journal_issue     12
_journal_page_first     m628
_journal_page_last     m628
_journal_paper_category     QM
_journal_paper_doi     10.1107/S1600536813029395
_journal_coeditor_code     WM2781
_publ_contact_author_name     'Dr Graham Smith'
_publ_contact_author_address
;
Science and Engineering Faculty
Queensland University of Technology
GPO Box 2434, Brisbane, Queensland 4001,
Australia
;
_publ_contact_author_email     ' g.smith@qut.edu.au '
_publ_contact_author_fax     ' 61 7 3138 1804 '
_publ_contact_author_phone     ' 61 7 3300 2667 '
_publ_section_title
;
Poly[\m-aqua-\m~5~-[2-(2,3,6-trichlorophenyl)acetato]-caesium]
;
loop_
    _publ_author_name
    _publ_author_address
    ' Graham Smith '
;
  Science and Engineering Faculty
  Queensland University of Technology
  GPO Box 2434, Brisbane, Queensland 4001,
  Australia
;
data_I
_audit_creation_method     SHELXL-97
_database_code_depnum_ccdc_archive     'CCDC 968583'
_chemical_name_systematic
;
Poly[\m-aqua-\m~5~-[2-(2,3,6-trichlorophenyl)acetato]-caesium]
;
_chemical_name_common     'caesium 2,3,6-trichlorophenylacetate monohydrate'
_chemical_formula_moiety     'C8 H4 Cl3 O2, H2 O, Cs'
_chemical_formula_sum     'C8 H6 Cl3 Cs O3'
_chemical_formula_iupac     '[Cs (C8 H4 Cl3 O2) (H2 O)]'
_chemical_formula_weight     389.39
_chemical_melting_point     ?
_symmetry_cell_setting     monoclinic
_symmetry_space_group_name_H-M     'P 21/c'
_symmetry_space_group_name_Hall     '-P 2ybc'
loop_
    _symmetry_equiv_pos_as_xyz
    'x, y, z'
    '-x, y+1/2, -z+1/2'
    '-x, -y, -z'
    'x, -y+1/2, z+1/2'
_cell_length_a     17.0606(12)
_cell_length_b     4.9834(3)
_cell_length_c     13.9283(10)
_cell_angle_alpha     90.00
_cell_angle_beta     98.127(6)
_cell_angle_gamma     90.00
_cell_volume     1172.29(14)
_cell_formula_units_Z     4
_cell_measurement_reflns_used     2248
_cell_measurement_theta_min     3.34
_cell_measurement_theta_max     28.02
_cell_measurement_temperature     200.0(10)
_exptl_crystal_description     'plate'
_exptl_crystal_colour     'colourless'
_exptl_crystal_size_max     0.20
_exptl_crystal_size_mid     0.15
_exptl_crystal_size_min     0.07
_exptl_crystal_density_diffrn     2.206
_exptl_crystal_density_meas     ?
_exptl_crystal_density_method     'not measured'
_exptl_crystal_F_000     736
_exptl_absorpt_coefficient_mu     3.824
_exptl_absorpt_correction_type     multi-scan
_exptl_absorpt_process_details     '(<i>CrysAlis PRO</i>; Agilent, 2012)'
_exptl_absorpt_correction_T_min     0.582
_exptl_absorpt_correction_T_max     0.980
_exptl_special_details     ?
_diffrn_ambient_temperature     200.0(10)
_diffrn_radiation_type     MoK\a
_diffrn_radiation_wavelength     0.71073
_diffrn_radiation_source     'Enhance (Mo) X-ray source'
_diffrn_radiation_monochromator     graphite
_diffrn_measurement_device_type
                       'Oxford Diffraction Gemini-S CCD-detector diffractometer'
_diffrn_measurement_method     '\w scans'
_diffrn_detector_area_resol_mean     16.077
_diffrn_reflns_number     7585
_diffrn_reflns_av_R_equivalents     0.0335
_diffrn_reflns_av_sigmaI/netI     0.0338
_diffrn_reflns_theta_min     3.35
_diffrn_reflns_theta_max     25.99
_diffrn_reflns_theta_full     25.99
_diffrn_measured_fraction_theta_max     0.998
_diffrn_measured_fraction_theta_full     0.998
_diffrn_reflns_limit_h_min     -20
_diffrn_reflns_limit_h_max     21
_diffrn_reflns_limit_k_min     -6
_diffrn_reflns_limit_k_max     6
_diffrn_reflns_limit_l_min     -17
_diffrn_reflns_limit_l_max     12
_diffrn_standards_number     0
_diffrn_standards_interval_count     .
_diffrn_standards_interval_time     .
_diffrn_standards_decay_%     ?
_refine_special_details
;
Refinement of <i>F</i>^2^ against ALL reflections. The weighted <i>R</i>-factor
<i>wR</i> and goodness of fit <i>S</i> are based on <i>F</i>^2^, conventional
<i>R</i>-factors <i>R</i> are based on <i>F</i>, with <i>F</i> set to zero for
negative <i>F</i>^2^. The threshold expression of <i>F</i>^2^ >
\s(<i>F</i>^2^) is used only for calculating <i>R</i>-factors(gt) <i>etc</i>.
and is not relevant to the choice of reflections for refinement.
<i>R</i>-factors based on <i>F</i>^2^ are statistically about twice as large
as those based on <i>F</i>, and <i>R</i>- factors based on ALL data will be
even larger.
;
_reflns_number_total     2284
_reflns_number_gt     1873
_reflns_threshold_expression     'I>2\s(I)'
_refine_ls_structure_factor_coef     Fsqd
_refine_ls_matrix_type     full
_refine_ls_R_factor_all     0.0629
_refine_ls_R_factor_gt     0.0495
_refine_ls_wR_factor_gt     0.1029
_refine_ls_wR_factor_ref     0.1113
_refine_ls_goodness_of_fit_ref     1.089
_refine_ls_restrained_S_all     1.089
_refine_ls_number_reflns     2284
_refine_ls_number_parameters     136
_refine_ls_number_restraints     0
_refine_ls_hydrogen_treatment     constr
_refine_ls_weighting_scheme     calc
_refine_ls_weighting_details
          'calc w=1/[\s^2^(Fo^2^)+(0.0285P)^2^+9.056P] where P=(Fo^2^+2Fc^2^)/3'
_atom_sites_solution_hydrogens     geom
_atom_sites_solution_primary     direct
_atom_sites_solution_secondary     difmap
_refine_ls_shift/su_max     0.001
_refine_ls_shift/su_mean     0.000
_refine_diff_density_max     2.176
_refine_diff_density_min     -1.862
_refine_ls_extinction_method     none
_refine_ls_extinction_coef     ?
loop_
    _atom_type_symbol
    _atom_type_description
    _atom_type_scat_dispersion_real
    _atom_type_scat_dispersion_imag
    _atom_type_scat_source
    'C' 'C' 0.0033 0.0016
                         'International Tables Vol C Tables 4.2.6.8 and 6.1.1.4'
    'H' 'H' 0.0000 0.0000
                         'International Tables Vol C Tables 4.2.6.8 and 6.1.1.4'
    'O' 'O' 0.0106 0.0060
                         'International Tables Vol C Tables 4.2.6.8 and 6.1.1.4'
    'Cl' 'Cl' 0.1484 0.1585
                         'International Tables Vol C Tables 4.2.6.8 and 6.1.1.4'
    'Cs' 'Cs' -0.3680 2.1192
                         'International Tables Vol C Tables 4.2.6.8 and 6.1.1.4'
_computing_data_collection     'CrysAlis PRO (Agilent, 2012)'
_computing_cell_refinement     'CrysAlis PRO (Agilent, 2012)'
_computing_data_reduction     'CrysAlis PRO (Agilent, 2012)'
_computing_structure_solution     'SIR92 (Altomare <i>et al.</i>, 1993)'
_computing_structure_refinement
                      'SHELXL97 (Sheldrick, 2008) within WinGX (Farrugia, 2012)'
_computing_molecular_graphics     'PLATON (Spek, 2009)'
_computing_publication_material     'PLATON (Spek, 2009)'
loop_
    _atom_site_type_symbol
    _atom_site_label
    _atom_site_fract_x
    _atom_site_fract_y
    _atom_site_fract_z
    _atom_site_U_iso_or_equiv
    _atom_site_thermal_displace_type
    _atom_site_calc_flag
    _atom_site_refinement_flags
    _atom_site_occupancy
    _atom_site_disorder_assembly
    _atom_site_disorder_group
    Cs Cs1 0.91683(3) 1.08611(9) 0.65098(4) 0.0524(2) Uani d . 1.000 . .
    Cl Cl2 0.66412(12) 1.1809(4) 0.23490(12) 0.0501(6) Uani d . 1.000 . .
    Cl Cl3 0.53476(12) 1.4225(4) 0.34892(17) 0.0616(8) Uani d . 1.000 . .
    Cl Cl6 0.76993(11) 0.5765(4) 0.54801(14) 0.0508(6) Uani d . 1.000 . .
    O O1W 1.0140(3) 0.5882(12) 0.5977(4) 0.065(2) Uani d . 1.000 . .
    O O12 0.8947(3) 0.8961(12) 0.2855(4) 0.0529(19) Uani d . 1.000 . .
    O O13 0.8658(3) 1.0892(13) 0.4175(5) 0.072(2) Uani d . 1.000 . .
    C C1 0.7124(3) 0.8850(12) 0.3931(4) 0.0274(17) Uani d . 1.000 . .
    C C2 0.6586(4) 1.0773(13) 0.3521(4) 0.0326(19) Uani d . 1.000 . .
    C C3 0.6013(4) 1.1852(14) 0.4022(5) 0.0367(19) Uani d . 1.000 . .
    C C4 0.5961(4) 1.1051(15) 0.4948(5) 0.040(2) Uani d . 1.000 . .
    C C5 0.6479(4) 0.9137(15) 0.5385(5) 0.039(2) Uani d . 1.000 . .
    C C6 0.7052(4) 0.8101(13) 0.4877(5) 0.0322(19) Uani d . 1.000 . .
    C C11 0.7748(4) 0.7685(14) 0.3401(5) 0.036(2) Uani d . 1.000 . .
    C C12 0.8505(4) 0.9352(12) 0.3479(4) 0.0307(19) Uani d . 1.000 . .
    H H4 0.55790 1.17900 0.52840 0.0480 Uiso c R 1.000 . .
    H H5 0.64430 0.85520 0.60120 0.0470 Uiso c R 1.000 . .
    H H11A 0.75320 0.75000 0.27210 0.0430 Uiso c R 1.000 . .
    H H11B 0.78800 0.59030 0.36530 0.0430 Uiso c R 1.000 . .
    H H11W 1.06400 0.68180 0.60200 0.0970 Uiso d R 1.000 . .
    H H12W 1.02500 0.45100 0.63200 0.0970 Uiso d R 1.000 . .
loop_
    _atom_site_aniso_label
    _atom_site_aniso_U_11
    _atom_site_aniso_U_22
    _atom_site_aniso_U_33
    _atom_site_aniso_U_12
    _atom_site_aniso_U_13
    _atom_site_aniso_U_23
    Cs1 0.0581(3) 0.0302(3) 0.0667(4) -0.0028(2) 0.0012(2) 0.0010(2)
    Cl2 0.0655(12) 0.0500(11) 0.0322(9) -0.0108(9) -0.0020(8) 0.0071(8)
    Cl3 0.0487(12) 0.0503(12) 0.0787(15) 0.0179(9) -0.0157(10) -0.0073(11)
    Cl6 0.0477(11) 0.0492(11) 0.0530(11) 0.0041(9) -0.0016(8) 0.0152(9)
    O1W 0.067(4) 0.073(4) 0.061(3) -0.041(3) 0.031(3) -0.027(3)
    O12 0.039(3) 0.075(4) 0.049(3) -0.016(3) 0.021(2) -0.026(3)
    O13 0.061(4) 0.081(4) 0.083(4) -0.042(3) 0.041(3) -0.050(4)
    C1 0.025(3) 0.026(3) 0.031(3) -0.006(3) 0.003(2) -0.004(3)
    C2 0.035(4) 0.032(3) 0.029(3) -0.011(3) -0.002(3) -0.004(3)
    C3 0.022(3) 0.034(3) 0.051(4) 0.003(3) -0.006(3) -0.011(3)
    C4 0.032(4) 0.051(4) 0.039(4) -0.001(3) 0.011(3) -0.017(3)
    C5 0.042(4) 0.047(4) 0.030(3) -0.009(3) 0.013(3) -0.005(3)
    C6 0.025(3) 0.030(3) 0.039(4) -0.002(3) -0.004(3) -0.003(3)
    C11 0.035(4) 0.035(4) 0.038(4) -0.003(3) 0.010(3) -0.010(3)
    C12 0.038(4) 0.026(3) 0.029(3) 0.001(3) 0.008(3) -0.005(3)
_geom_special_details
;
Bond distances, angles <i>etc</i>. have been calculated using the rounded
fractional coordinates. All su's are estimated from the variances of the
(full) variance-covariance matrix. The cell e.s.d.'s are taken into account in
the estimation of distances, angles and torsion angles
;
loop_
    _geom_bond_atom_site_label_1
    _geom_bond_atom_site_label_2
    _geom_bond_site_symmetry_1
    _geom_bond_site_symmetry_2
    _geom_bond_distance
    _geom_bond_publ_flag
    Cs1 Cl6 . . 3.711(2) yes
    Cs1 O1W . . 3.131(6) yes
    Cs1 O13 . . 3.246(7) yes
    Cs1 Cl6 . 1_565 3.646(2) yes
    Cs1 O1W . 1_565 3.148(6) yes
    Cs1 O12 . 3_776 3.213(5) yes
    Cs1 O12 . 4_565 3.103(6) yes
    Cs1 O12 . 4_575 3.242(6) yes
    Cl2 C2 . . 1.727(6) no
    Cl3 C3 . . 1.732(7) no
    Cl6 C6 . . 1.737(7) no
    O12 C12 . . 1.244(8) no
    O13 C12 . . 1.235(9) no
    O1W H11W . . 0.9700 no
    O1W H12W . . 0.8400 no
    C1 C2 . . 1.392(9) no
    C1 C11 . . 1.496(9) no
    C1 C6 . . 1.392(9) no
    C2 C3 . . 1.387(9) no
    C3 C4 . . 1.365(10) no
    C4 C5 . . 1.382(10) no
    C5 C6 . . 1.385(10) no
    C11 C12 . . 1.527(10) no
    C4 H4 . . 0.9300 no
    C5 H5 . . 0.9300 no
    C11 H11A . . 0.9700 no
    C11 H11B . . 0.9700 no
loop_
    _geom_angle_atom_site_label_1
    _geom_angle_atom_site_label_2
    _geom_angle_atom_site_label_3
    _geom_angle_site_symmetry_1
    _geom_angle_site_symmetry_2
    _geom_angle_site_symmetry_3
    _geom_angle
    _geom_angle_publ_flag
    Cl6 Cs1 O1W . . . 73.58(10) no
    Cl6 Cs1 O13 . . . 62.95(11) no
    Cl6 Cs1 Cl6 . . 1_565 85.27(4) no
    Cl6 Cs1 O1W . . 1_565 143.35(11) no
    Cl6 Cs1 O12 . . 3_776 136.07(11) no
    Cl6 Cs1 O12 . . 4_565 64.54(11) no
    Cl6 Cs1 O12 . . 4_575 129.83(10) no
    O1W Cs1 O13 . . . 80.93(15) no
    Cl6 Cs1 O1W 1_565 . . 142.70(11) no
    O1W Cs1 O1W . . 1_565 105.07(14) no
    O1W Cs1 O12 . . 3_776 62.90(14) no
    O1W Cs1 O12 . . 4_565 69.09(14) no
    O1W Cs1 O12 . . 4_575 151.22(14) no
    Cl6 Cs1 O13 1_565 . . 62.00(11) no
    O1W Cs1 O13 1_565 . . 80.54(15) no
    O12 Cs1 O13 3_776 . . 113.08(14) no
    O12 Cs1 O13 4_565 . . 124.78(15) no
    O12 Cs1 O13 4_575 . . 122.59(15) no
    Cl6 Cs1 O1W 1_565 . 1_565 74.34(10) no
    Cl6 Cs1 O12 1_565 . 3_776 134.05(11) no
    Cl6 Cs1 O12 1_565 . 4_565 128.39(10) no
    Cl6 Cs1 O12 1_565 . 4_575 64.16(10) no
    O1W Cs1 O12 1_565 . 3_776 60.21(14) no
    O1W Cs1 O12 1_565 . 4_565 150.59(14) no
    O1W Cs1 O12 1_565 . 4_575 67.16(14) no
    O12 Cs1 O12 3_776 . 4_565 93.30(14) no
    O12 Cs1 O12 3_776 . 4_575 90.73(14) no
    O12 Cs1 O12 4_565 . 4_575 103.50(15) no
    Cs1 Cl6 C6 . . . 94.4(2) no
    Cs1 Cl6 Cs1 . . 1_545 85.27(4) no
    Cs1 Cl6 C6 1_545 . . 173.7(2) no
    Cs1 O1W Cs1 . . 1_545 105.07(15) no
    Cs1 O12 C12 3_776 . . 119.0(4) no
    Cs1 O12 C12 4_564 . . 132.9(4) no
    Cs1 O12 C12 4_574 . . 114.3(4) no
    Cs1 O12 Cs1 3_776 . 4_564 89.15(14) no
    Cs1 O12 Cs1 3_776 . 4_574 86.76(13) no
    Cs1 O12 Cs1 4_564 . 4_574 103.50(16) no
    Cs1 O13 C12 . . . 141.3(5) no
    Cs1 O1W H12W . . . 126.00 no
    H11W O1W H12W . . . 103.00 no
    Cs1 O1W H11W . . . 95.00 no
    Cs1 O1W H11W 1_545 . . 149.00 no
    C2 C1 C11 . . . 122.6(5) no
    C6 C1 C11 . . . 121.8(5) no
    C2 C1 C6 . . . 115.6(5) no
    Cl2 C2 C1 . . . 118.2(5) no
    Cl2 C2 C3 . . . 119.7(5) no
    C1 C2 C3 . . . 122.1(5) no
    C2 C3 C4 . . . 120.4(6) no
    Cl3 C3 C4 . . . 118.6(5) no
    Cl3 C3 C2 . . . 121.0(5) no
    C3 C4 C5 . . . 119.7(6) no
    C4 C5 C6 . . . 119.1(6) no
    Cl6 C6 C5 . . . 116.7(5) no
    C1 C6 C5 . . . 123.2(6) no
    Cl6 C6 C1 . . . 120.2(5) no
    C1 C11 C12 . . . 114.1(5) no
    O12 C12 C11 . . . 117.1(6) no
    O13 C12 C11 . . . 118.5(6) no
    O12 C12 O13 . . . 124.3(7) no
    C3 C4 H4 . . . 120.00 no
    C5 C4 H4 . . . 120.00 no
    C4 C5 H5 . . . 120.00 no
    C6 C5 H5 . . . 120.00 no
    C1 C11 H11A . . . 109.00 no
    C1 C11 H11B . . . 109.00 no
    C12 C11 H11A . . . 109.00 no
    C12 C11 H11B . . . 109.00 no
    H11A C11 H11B . . . 108.00 no
loop_
    _geom_torsion_atom_site_label_1
    _geom_torsion_atom_site_label_2
    _geom_torsion_atom_site_label_3
    _geom_torsion_atom_site_label_4
    _geom_torsion_site_symmetry_1
    _geom_torsion_site_symmetry_2
    _geom_torsion_site_symmetry_3
    _geom_torsion_site_symmetry_4
    _geom_torsion
    _geom_torsion_publ_flag
    O1W Cs1 Cl6 C6 . . . . -142.6(3) no
    O1W Cs1 Cl6 Cs1 . . . 1_545 31.08(11) no
    O13 Cs1 Cl6 C6 . . . . -54.6(3) no
    O13 Cs1 Cl6 Cs1 . . . 1_545 119.12(12) no
    Cl6 Cs1 Cl6 C6 1_565 . . . 6.3(2) no
    Cl6 Cs1 Cl6 Cs1 1_565 . . 1_545 180.00(5) no
    O1W Cs1 Cl6 C6 1_565 . . . -49.3(3) no
    O1W Cs1 Cl6 Cs1 1_565 . . 1_545 124.40(17) no
    O12 Cs1 Cl6 C6 3_776 . . . -150.5(3) no
    O12 Cs1 Cl6 Cs1 3_776 . . 1_545 23.13(16) no
    O12 Cs1 Cl6 C6 4_565 . . . 143.2(3) no
    O12 Cs1 Cl6 Cs1 4_565 . . 1_545 -43.15(11) no
    O12 Cs1 Cl6 C6 4_575 . . . 56.6(3) no
    O12 Cs1 Cl6 Cs1 4_575 . . 1_545 -129.68(13) no
    Cl6 Cs1 O1W Cs1 . . . 1_545 -38.11(11) no
    O13 Cs1 O1W Cs1 . . . 1_545 -102.44(17) no
    Cl6 Cs1 O1W Cs1 1_565 . . 1_545 -96.19(19) no
    O1W Cs1 O1W Cs1 1_565 . . 1_545 180.00(15) no
    O12 Cs1 O1W Cs1 3_776 . . 1_545 135.7(2) no
    O12 Cs1 O1W Cs1 4_565 . . 1_545 30.36(15) no
    O12 Cs1 O1W Cs1 4_575 . . 1_545 110.2(3) no
    Cl6 Cs1 O13 C12 . . . . -39.5(7) no
    O1W Cs1 O13 C12 . . . . 36.7(7) no
    Cl6 Cs1 O13 C12 1_565 . . . -139.1(7) no
    O1W Cs1 O13 C12 1_565 . . . 143.7(7) no
    O12 Cs1 O13 C12 3_776 . . . 92.0(7) no
    O12 Cs1 O13 C12 4_565 . . . -19.9(8) no
    O12 Cs1 O13 C12 4_575 . . . -161.3(7) no
    Cl6 Cs1 Cl6 Cs1 . . 1_565 1_565 180.00(4) no
    O1W Cs1 Cl6 Cs1 . . 1_565 1_565 -125.21(17) no
    O13 Cs1 Cl6 Cs1 . . 1_565 1_565 -118.22(12) no
    Cl6 Cs1 O1W Cs1 . . 1_565 1_565 97.39(19) no
    O1W Cs1 O1W Cs1 . . 1_565 1_565 179.98(16) no
    O13 Cs1 O1W Cs1 . . 1_565 1_565 102.15(17) no
    Cl6 Cs1 O12 Cs1 . . 3_776 2_756 -157.48(7) no
    Cl6 Cs1 O12 C12 . . 3_776 3_776 62.1(5) no
    O1W Cs1 O12 Cs1 . . 3_776 2_756 -166.04(19) no
    O1W Cs1 O12 C12 . . 3_776 3_776 53.6(5) no
    O13 Cs1 O12 Cs1 . . 3_776 2_756 128.20(15) no
    O13 Cs1 O12 C12 . . 3_776 3_776 -12.2(5) no
    Cl6 Cs1 O12 Cs1 . . 4_565 1_545 52.02(11) no
    Cl6 Cs1 O12 C12 . . 4_565 4_565 -91.1(6) no
    O1W Cs1 O12 Cs1 . . 4_565 1_545 -29.16(14) no
    O1W Cs1 O12 C12 . . 4_565 4_565 -172.3(6) no
    O13 Cs1 O12 Cs1 . . 4_565 1_545 32.8(2) no
    O13 Cs1 O12 C12 . . 4_565 4_565 -110.4(6) no
    Cl6 Cs1 O12 Cs1 . . 4_575 1_565 -112.05(13) no
    Cl6 Cs1 O12 Cs1 . . 4_575 2_756 159.60(5) no
    Cl6 Cs1 O12 C12 . . 4_575 4_575 39.1(5) no
    O1W Cs1 O12 Cs1 . . 4_575 1_565 109.0(3) no
    O1W Cs1 O12 Cs1 . . 4_575 2_756 20.7(3) no
    O1W Cs1 O12 C12 . . 4_575 4_575 -99.8(5) no
    O13 Cs1 O12 Cs1 . . 4_575 1_565 -31.8(2) no
    O13 Cs1 O12 Cs1 . . 4_575 2_756 -120.17(14) no
    O13 Cs1 O12 C12 . . 4_575 4_575 119.3(4) no
    Cs1 Cl6 C6 C1 . . . . 89.9(5) no
    Cs1 Cl6 C6 C5 . . . . -90.0(5) no
    Cs1 O12 C12 O13 4_564 . . . 153.4(5) no
    Cs1 O12 C12 O13 4_574 . . . -66.4(8) no
    Cs1 O12 C12 C11 3_776 . . . -142.5(5) no
    Cs1 O12 C12 C11 4_564 . . . -23.0(9) no
    Cs1 O12 C12 C11 4_574 . . . 117.2(5) no
    Cs1 O12 C12 O13 3_776 . . . 33.9(9) no
    Cs1 O13 C12 O12 . . . . -107.6(8) no
    Cs1 O13 C12 C11 . . . . 68.8(9) no
    C6 C1 C2 C3 . . . . -0.5(9) no
    C11 C1 C2 Cl2 . . . . 0.7(8) no
    C6 C1 C2 Cl2 . . . . 179.8(5) no
    C2 C1 C6 Cl6 . . . . -178.8(5) no
    C2 C1 C6 C5 . . . . 1.1(9) no
    C11 C1 C2 C3 . . . . -179.6(6) no
    C11 C1 C6 Cl6 . . . . 0.3(9) no
    C11 C1 C6 C5 . . . . -179.8(6) no
    C2 C1 C11 C12 . . . . 85.3(7) no
    C6 C1 C11 C12 . . . . -93.7(7) no
    Cl2 C2 C3 Cl3 . . . . 0.2(8) no
    Cl2 C2 C3 C4 . . . . 179.9(6) no
    C1 C2 C3 Cl3 . . . . -179.6(5) no
    C1 C2 C3 C4 . . . . 0.2(10) no
    C2 C3 C4 C5 . . . . -0.5(11) no
    Cl3 C3 C4 C5 . . . . 179.2(6) no
    C3 C4 C5 C6 . . . . 1.1(11) no
    C4 C5 C6 Cl6 . . . . 178.4(6) no
    C4 C5 C6 C1 . . . . -1.5(11) no
    C1 C11 C12 O12 . . . . -160.0(6) no
    C1 C11 C12 O13 . . . . 23.4(9) no
loop_
    _geom_hbond_atom_site_label_D
    _geom_hbond_atom_site_label_H
    _geom_hbond_atom_site_label_A
    _geom_hbond_site_symmetry_A
    _geom_hbond_distance_DH
    _geom_hbond_distance_HA
    _geom_hbond_distance_DA
    _geom_hbond_angle_DHA
    _geom_hbond_publ_flag
    O1W H11W O13 3_776 0.97 1.70 2.638(8) 161 yes
    O1W H12W O12 3_766 0.84 2.40 3.191(8) 158 yes
    C11 H11A Cl2 . 0.97 2.64 3.026(7) 104 no
    C11 H11B Cl6 . 0.97 2.61 3.062(7) 109 no
_iucr_refine_instructions_details
;
TITL gs13gs24 FENACS
CELL   0.71073 17.0606  4.9834 13.9283   90.000   98.127   90.000
ZERR   4        0.0012  0.0003  0.0010    0.000    0.006    0.000
LATT   1
SYMM  - X, 1/2 + Y, 1/2 - Z
SFAC  C    H    O    CL   CS
UNIT  32   24   12   12   4
MERG   2
FMAP   2
OMIT  -4  52
PLAN   10
ACTA
BOND   $H
L.S.   8
WGHT    0.028500    9.056100
FVAR       3.92942
CS1   5    0.916830    1.086107    0.650985    11.00000    0.05810    0.03021 =
         0.06666    0.00097    0.00120   -0.00275
CL6   4    0.769932    0.576549    0.548007    11.00000    0.04765    0.04916 =
         0.05295    0.01524   -0.00155    0.00410
CL2   4    0.664115    1.180937    0.234902    11.00000    0.06546    0.04996 =
         0.03217    0.00708   -0.00203   -0.01084
CL3   4    0.534764    1.422543    0.348917    11.00000    0.04869    0.05033 =
         0.07870   -0.00728   -0.01574    0.01795
C4    1    0.596075    1.105051    0.494827    11.00000    0.03187    0.05091 =
         0.03857   -0.01682    0.01141   -0.00105
AFIX  43
H4    2    0.557859    1.178953    0.528355    11.00000   -1.20000
AFIX   0
O12   3    0.894723    0.896135    0.285519    11.00000    0.03891    0.07488 =
         0.04902   -0.02639    0.02091   -0.01605
O1W   3    1.014000    0.588175    0.597658    11.00000    0.06679    0.07334 =
         0.06126   -0.02748    0.03122   -0.04067
AFIX   3
H11W  2    1.064000    0.681755    0.601978    11.00000   -1.50000
H12W  2    1.006190    0.531885    0.536048    11.00000   -1.50000
AFIX   0
O13   3    0.865757    1.089162    0.417470    11.00000    0.06129    0.08053 =
         0.08260   -0.05010    0.04106   -0.04171
C6    1    0.705244    0.810072    0.487738    11.00000    0.02498    0.02994 =
         0.03940   -0.00291   -0.00376   -0.00238
C2    1    0.658640    1.077320    0.352139    11.00000    0.03537    0.03237 =
         0.02880   -0.00388   -0.00168   -0.01094
C1    1    0.712431    0.885017    0.393136    11.00000    0.02505    0.02565 =
         0.03068   -0.00426    0.00256   -0.00619
C3    1    0.601256    1.185153    0.402197    11.00000    0.02155    0.03407 =
         0.05145   -0.01111   -0.00624    0.00277
C5    1    0.647885    0.913655    0.538526    11.00000    0.04193    0.04687 =
         0.02981   -0.00502    0.01295   -0.00856
AFIX  43
H5    2    0.644308    0.855158    0.601164    11.00000   -1.20000
AFIX   0
C11   1    0.774758    0.768525    0.340063    11.00000    0.03487    0.03491 =
         0.03833   -0.01036    0.00991   -0.00306
AFIX  23
H11A  2    0.753219    0.750039    0.272113    11.00000   -1.20000
H11B  2    0.787969    0.590286    0.365297    11.00000   -1.20000
AFIX   0
C12   1    0.850480    0.935216    0.347896    11.00000    0.03788    0.02633 =
         0.02902   -0.00479    0.00777    0.00144
HKLF 4
REM  gs13gs24 FENACS
REM R1 =  0.0495 for   1873 Fo > 4sig(Fo)  and  0.0629 for all   2284 data
REM    136 parameters refined using      0 restraints
END
WGHT      0.0254      9.2685
REM Highest difference peak  2.176,  deepest hole -1.862,  1-sigma level  0.127
Q1    1   0.9046  1.1258  0.7040  11.00000  0.05    2.18
Q2    1   0.5639  1.4345  0.2903  11.00000  0.05    1.09
Q3    1   0.8791  1.1206  0.6193  11.00000  0.05    1.03
Q4    1   0.8415  1.1753  0.3590  11.00000  0.05    0.57
Q5    1   0.5439  1.3275  0.4966  11.00000  0.05    0.53
Q6    1   0.8409  1.0977  0.4467  11.00000  0.05    0.45
Q7    1   0.8097  0.6168  0.5193  11.00000  0.05    0.41
Q8    1   0.9221  0.9218  0.5726  11.00000  0.05    0.41
Q9    1   0.7177  1.1176  0.2367  11.00000  0.05    0.41
Q10   1   0.9738  0.9732  0.7151  11.00000  0.05    0.39
;
