# Supplementary material for: Poly[μ-aqua-μ5-[2-(2,3,6-tri­chloro­phenyl)acetato]-caesium]
Source: Acta Crystallogr Sect E Struct Rep Online. 2013 Nov 6;69(Pt 12):m628. doi: 10.1107/S1600536813029395 (PMC3884976; doi:10.1107/S1600536813029395)
Supplement: Supplementary file 2 [file e-69-0m628-Isup2.hkl]

# 
# h,k,l, Fc-squared, Fo-squared, sigma(Fo-squared) and status flag 
# 
data_I
_shelx_title ' gs13gs24 FENACS' 
_shelx_refln_list_code          4 
_shelx_F_calc_maximum      246.79 
_exptl_crystal_F_000       736.00 
_reflns_d_resolution_high  0.8109 
 
loop_ 
 _symmetry_equiv_pos_as_xyz 
 'x, y, z' 
 '-x, y+1/2, -z+1/2' 
 '-x, -y, -z' 
 'x, -y-1/2, z-1/2' 
 
_cell_length_a    17.0606 
_cell_length_b     4.9834 
_cell_length_c    13.9283 
_cell_angle_alpha  90.000 
_cell_angle_beta   98.127 
_cell_angle_gamma  90.000 
 
_shelx_F_squared_multiplier     1.000 
 
loop_ 
 _refln_index_h 
 _refln_index_k 
 _refln_index_l 
 _refln_F_squared_calc 
 _refln_F_squared_meas 
 _refln_F_squared_sigma 
 _refln_observed_status 
   3   0   0     1435.64     1227.68     66.25 o 
   4   0   0     8869.65     9525.97    234.53 o 
   5   0   0    26129.28    26560.78    326.99 o 
   6   0   0    15397.96    16441.45    242.99 o 
   7   0   0    19221.97    17183.84    412.64 o 
   8   0   0      622.87      704.60     76.98 o 
   9   0   0     7325.20     7825.87    284.98 o 
  10   0   0      802.38      875.56     93.21 o 
  11   0   0     2669.52     3035.84    185.43 o 
  12   0   0     5455.68     6108.80    276.41 o 
  13   0   0     7914.97     7510.72    321.44 o 
  14   0   0      594.26      892.29    112.12 o 
  15   0   0      210.40      467.07     87.28 o 
  16   0   0     4613.18     5164.89    179.33 o 
  17   0   0        3.64       15.86     12.57 o 
  18   0   0      384.53      290.22     73.50 o 
  19   0   0     1563.50     1883.20    183.05 o 
  20   0   0       57.54       45.59     39.93 o 
   1   1   0     1055.89     1054.57     26.39 o 
   2   1   0        8.82       19.55      5.13 o 
   3   1   0    36999.08    37930.63    336.21 o 
   4   1   0     5696.26     5373.35     50.67 o 
   5   1   0       47.89       57.69      4.97 o 
   6   1   0       28.95       67.89      6.31 o 
   7   1   0      306.09      253.66     11.95 o 
   8   1   0     3421.46     3411.21     74.66 o 
   9   1   0     1377.43     1378.56     29.33 o 
  10   1   0     1928.67     1849.42     43.78 o 
  11   1   0     1273.96     1255.36     36.67 o 
  12   1   0        1.49       20.15     12.20 o 
  13   1   0     2311.62     2222.95     94.31 o 
  14   1   0       95.32      105.95     21.81 o 
  15   1   0      415.08      485.48     47.97 o 
  16   1   0     2220.04     2134.79    100.83 o 
  17   1   0       40.82       51.07     19.89 o 
  18   1   0        9.54       23.91     20.63 o 
  19   1   0      121.67      150.36     46.80 o 
  20   1   0       41.53       44.11     46.61 o 
   0   2   0    11727.45    10950.50    205.78 o 
   1   2   0     6384.41     6079.36     70.53 o 
   2   2   0     4169.71     3881.37     55.51 o 
   3   2   0     2073.08     1967.37     39.01 o 
   4   2   0      206.50      301.93     22.23 o 
   5   2   0     2515.88     2528.22     48.90 o 
   6   2   0     4098.14     4091.46     64.34 o 
   7   2   0     1446.36     1381.12     36.83 o 
   8   2   0       62.18       67.10      9.85 o 
   9   2   0      165.00      213.34     22.88 o 
  10   2   0        1.50       16.61      9.70 o 
  11   2   0     1187.80     1244.12     55.29 o 
  12   2   0      249.64      225.06     23.67 o 
  13   2   0     1398.65     1485.79     94.52 o 
  14   2   0       50.78       53.80     17.78 o 
  15   2   0        0.02        2.30     14.54 o 
  16   2   0       78.00       30.52     34.75 o 
  17   2   0       42.20       27.14     24.75 o 
  18   2   0      328.53      374.50     48.04 o 
  19   2   0       58.65       53.63     35.11 o 
   1   3   0     1240.36     1185.94     49.93 o 
   2   3   0     7376.09     7075.29    108.74 o 
   3   3   0    21955.19    21135.75    217.54 o 
   4   3   0     6332.33     5847.34     99.45 o 
   5   3   0     4825.40     4489.91     87.13 o 
   6   3   0      677.03      797.04     36.01 o 
   7   3   0      107.27      154.90     16.60 o 
   8   3   0     4740.41     5024.25     99.73 o 
   9   3   0     4229.95     4484.58     94.89 o 
  10   3   0     5577.96     5806.24    191.88 o 
  11   3   0      179.82      203.70     48.31 o 
  12   3   0        9.77       15.66     19.23 o 
  13   3   0     1006.27      945.47     75.15 o 
  14   3   0      595.13      569.00     52.47 o 
  15   3   0     1054.25     1017.59     72.98 o 
  16   3   0     1848.59     1713.20     97.79 o 
  17   3   0      353.10      415.79     55.58 o 
  18   3   0       27.28        8.73     15.32 o 
   0   4   0     7122.06     7393.42    192.94 o 
   1   4   0     1310.22     1429.30     77.58 o 
   2   4   0      632.40      540.33     32.90 o 
   3   4   0        4.32       -2.18      7.74 o 
   4   4   0      571.94      628.47     37.70 o 
   5   4   0     2192.86     2237.34     68.84 o 
   6   4   0     1135.31     1211.47     51.03 o 
   7   4   0      884.94      925.60     45.04 o 
   8   4   0      121.19      142.83     23.58 o 
   9   4   0       20.37       -4.61     19.82 o 
  10   4   0      467.07      523.46     58.36 o 
  11   4   0      586.37      646.61     68.59 o 
  12   4   0      665.64      709.43     75.02 o 
  13   4   0      408.13      378.32     57.19 o 
  14   4   0       74.01       54.86     26.65 o 
  15   4   0       18.15       45.38     27.39 o 
   1   5   0        0.54      -24.19     12.09 o 
   2   5   0      354.54      241.36     27.93 o 
   3   5   0     1362.65     1391.14     65.10 o 
   4   5   0      601.16      557.95     46.70 o 
   5   5   0      438.39      496.74     43.70 o 
   6   5   0      139.13      137.42     18.91 o 
   7   5   0        1.31       -0.84     15.10 o 
   8   5   0      184.25      137.93     32.08 o 
   9   5   0      328.58      204.90     36.71 o 
  10   5   0      716.70      673.51     71.17 o 
  11   5   0        0.50       -6.63     16.05 o 
  12   5   0       92.27      207.44     46.56 o 
   0   6   0     3489.94     3626.98    254.02 o 
   1   6   0     1356.87     1356.65     71.37 o 
   2   6   0      440.01      419.24     48.73 o 
   3   6   0      151.07      150.55     28.68 o 
   4   6   0      122.04       93.21     24.80 o 
 -20   1   1       75.52       -1.28     18.24 o 
 -19   1   1        0.02        3.81     14.58 o 
 -18   1   1      438.76      482.95     51.12 o 
 -17   1   1     1643.56     1833.75     95.01 o 
 -16   1   1     1643.21     1706.95     90.42 o 
 -15   1   1      373.86      420.45     44.82 o 
 -14   1   1      119.10      104.22     25.47 o 
 -13   1   1      471.97      456.91     43.52 o 
 -12   1   1     1525.76     1453.89     92.09 o 
 -11   1   1     2335.40     2220.85     50.54 o 
 -10   1   1    15770.13    15096.41    151.73 o 
  -9   1   1      478.93      541.50     18.65 o 
  -8   1   1     1385.84     1695.92     39.76 o 
  -7   1   1      240.28      170.80     12.61 o 
  -6   1   1     3222.29     3160.13     51.12 o 
  -5   1   1    50558.21    51918.33    369.55 o 
  -4   1   1    47660.57    48025.90    302.59 o 
  -3   1   1    11730.05    12524.25     89.28 o 
  -2   1   1     3577.49     3720.29     66.64 o 
  -1   1   1     6130.47     6257.85     84.98 o 
   0   1   1     9212.36     9788.35     86.36 o 
   1   1   1     3428.58     3482.59     63.76 o 
   2   1   1    13434.47    13421.43    113.34 o 
   3   1   1    29524.31    30548.94    223.94 o 
   4   1   1     9631.94    10379.65    100.29 o 
   5   1   1      303.52      261.99      9.34 o 
   6   1   1     3488.14     3379.32     56.56 o 
   7   1   1     1027.75     1072.05     31.82 o 
   8   1   1    11734.65    11711.66    134.28 o 
   9   1   1     9357.56     9392.12    121.42 o 
  10   1   1     3198.14     2773.25     58.85 o 
  11   1   1      623.57      530.67     22.26 o 
  12   1   1     1498.57     1635.47     77.88 o 
  13   1   1      433.44      454.98     57.47 o 
  14   1   1     4158.29     4277.75    196.18 o 
  15   1   1     1309.99     1318.07     76.60 o 
  16   1   1      469.98      547.04     50.84 o 
  17   1   1        0.17        9.66     15.73 o 
  18   1   1      176.12      146.02     31.31 o 
  19   1   1      857.99      930.74     96.03 o 
  20   1   1       37.81       69.68     27.58 o 
 -19   2   1       42.22       13.97     16.74 o 
 -18   2   1      451.57      471.25     46.25 o 
 -17   2   1       32.76       35.05     17.00 o 
 -16   2   1        6.54       25.37     17.03 o 
 -15   2   1       39.26       62.69     20.19 o 
 -14   2   1     1238.18     1214.21     64.61 o 
 -13   2   1     6000.65     5916.25    136.35 o 
 -12   2   1        7.31       -0.58      7.51 o 
 -11   2   1      996.41     1126.68     49.68 o 
 -10   2   1     1562.11     1629.55     55.15 o 
  -9   2   1     3202.51     2889.95     71.08 o 
  -8   2   1     4724.97     4793.10     89.76 o 
  -7   2   1    16838.96    17232.30    164.15 o 
  -6   2   1     6255.77     6681.20     88.33 o 
  -5   2   1     2983.27     3464.38     52.96 o 
  -4   2   1      703.57      507.22     24.20 o 
  -3   2   1       35.47       48.62      6.92 o 
  -2   2   1    30099.46    30248.79    220.56 o 
  -1   2   1    30082.96    30465.06    242.71 o 
   0   2   1    18746.70    19183.63    148.50 o 
   1   2   1     3826.25     3731.34     68.57 o 
   2   2   1       36.02       12.90      6.33 o 
   3   2   1    14610.67    15026.16    173.84 o 
   4   2   1      642.22      650.66     22.24 o 
   5   2   1    15618.63    15127.25    163.94 o 
   6   2   1    24060.09    25025.38    192.92 o 
   7   2   1      522.31      620.24     21.27 o 
   8   2   1      528.71      587.81     20.38 o 
   9   2   1     2646.04     2881.65     86.03 o 
  10   2   1     2266.51     2303.44     65.19 o 
  11   2   1     9569.87     9440.16    645.78 o 
  12   2   1     2094.42     2104.78    108.32 o 
  13   2   1     1574.23     1527.34    106.88 o 
  14   2   1       86.89       78.43     20.10 o 
  15   2   1      820.73      860.35     66.53 o 
  16   2   1     1286.47     1081.20     75.67 o 
  17   2   1      155.57      189.49     36.13 o 
  18   2   1      666.60      630.24     60.82 o 
  19   2   1       11.92       47.40     29.44 o 
 -18   3   1       25.24       11.34     30.71 o 
 -17   3   1       60.10       85.48     21.65 o 
 -16   3   1        5.56       -9.23     22.41 o 
 -15   3   1       32.18       21.15     16.64 o 
 -14   3   1       44.98       -5.20     15.60 o 
 -13   3   1       97.66       89.01     24.00 o 
 -12   3   1       15.22       26.05     19.05 o 
 -11   3   1       74.24       64.72     18.44 o 
 -10   3   1      390.39      409.94     29.36 o 
  -9   3   1       26.82       37.55     10.24 o 
  -8   3   1      170.34      145.70     17.05 o 
  -7   3   1      553.04      613.28     33.17 o 
  -6   3   1      211.71      258.38     20.96 o 
  -5   3   1      181.65      264.18     21.19 o 
  -4   3   1      200.33      121.47     14.82 o 
  -3   3   1       29.02        9.72      5.99 o 
  -2   3   1     1473.40     1503.14     39.13 o 
  -1   3   1      379.02      412.08     25.13 o 
   0   3   1      734.90      769.50     30.45 o 
   1   3   1     1335.92     1293.29     47.02 o 
   2   3   1      496.65      525.07     30.50 o 
   3   3   1        6.06       15.37      7.90 o 
   4   3   1      190.47      180.27     16.96 o 
   5   3   1      130.34       94.08     13.50 o 
   6   3   1      324.28      323.85     22.14 o 
   7   3   1       62.46       86.80     13.19 o 
   8   3   1       31.26       29.30     17.02 o 
   9   3   1       68.69      111.69     16.19 o 
  10   3   1       21.94        2.25     11.50 o 
  11   3   1       49.03       38.09     17.95 o 
  12   3   1       40.07       23.50     14.35 o 
  13   3   1        9.27      -18.08     18.03 o 
  14   3   1       20.79       41.35     28.50 o 
  15   3   1       14.95       16.63     16.84 o 
  16   3   1      208.99      274.06     40.22 o 
  17   3   1      180.90      228.57     33.56 o 
 -15   4   1      574.55      618.35     78.42 o 
 -14   4   1      382.24      374.15     77.83 o 
 -13   4   1     1133.70      978.85     89.48 o 
 -12   4   1      393.47      367.29     54.70 o 
 -11   4   1      102.99      124.91     30.84 o 
 -10   4   1        0.90      -19.33     16.94 o 
  -9   4   1      596.92      591.41     65.21 o 
  -8   4   1     3552.95     3747.38     94.25 o 
  -7   4   1     5292.22     5316.09    110.93 o 
  -6   4   1      748.29      741.16     40.57 o 
  -5   4   1      747.09      688.28     38.53 o 
  -4   4   1      173.47      109.37     16.74 o 
  -3   4   1      244.52      170.08     19.69 o 
  -2   4   1     5945.13     5678.94    111.83 o 
  -1   4   1     5593.21     5269.22    107.01 o 
   0   4   1     9845.26     9335.08    177.62 o 
   1   4   1       11.66       20.24      8.81 o 
   2   4   1       73.09       53.12     10.80 o 
   3   4   1      161.51      171.18     18.91 o 
   4   4   1     4593.02     4503.15     96.93 o 
   5   4   1     5434.34     5300.30    106.90 o 
   6   4   1     2216.52     2156.28     67.02 o 
   7   4   1      102.17       55.86     18.13 o 
   8   4   1       76.36       67.33     16.36 o 
   9   4   1     1967.20     2231.91    115.94 o 
  10   4   1      144.54      105.92     73.43 o 
  11   4   1     1970.16     2018.94    120.75 o 
  12   4   1     1366.19     1348.10    101.86 o 
  13   4   1      743.88      761.62     81.22 o 
  14   4   1      204.77      221.06     47.86 o 
  15   4   1       28.84        7.79     72.32 o 
 -12   5   1      489.12      473.91     64.01 o 
 -11   5   1      961.33      994.46     90.33 o 
 -10   5   1     1035.62     1025.55    127.84 o 
  -9   5   1      449.36      567.52     63.41 o 
  -8   5   1      656.27      789.44    178.30 o 
  -7   5   1      101.48       86.70     27.04 o 
  -6   5   1      523.26      445.79     35.22 o 
  -5   5   1     2519.27     2651.85     85.80 o 
  -4   5   1     4921.69     5038.93    145.59 o 
  -3   5   1     1877.46     1899.48     71.22 o 
  -2   5   1       78.79       93.68     22.24 o 
  -1   5   1       20.87      -21.55     14.94 o 
   0   5   1      613.77      616.25     43.39 o 
   1   5   1     3146.80     3104.24     97.49 o 
   2   5   1     1804.72     1806.36     73.20 o 
   3   5   1     3191.16     3135.77     98.08 o 
   4   5   1       12.51        7.34     11.55 o 
   5   5   1       95.23      146.79     21.39 o 
   6   5   1      454.51      566.35     50.98 o 
   7   5   1      662.44      698.24     75.31 o 
   8   5   1     2865.90     2973.30    230.54 o 
   9   5   1      910.05      814.01     86.48 o 
  10   5   1      412.17      357.39     44.36 o 
  11   5   1       55.06       26.54     18.12 o 
  -4   6   1       26.19       12.51     11.97 o 
  -3   6   1      126.91      125.35     25.44 o 
  -2   6   1        9.33        3.63     23.42 o 
  -1   6   1        2.71       23.21     15.86 o 
   0   6   1       35.15       20.59     18.18 o 
   1   6   1        0.21       -9.04     16.47 o 
   2   6   1        8.77       -3.53     13.08 o 
   3   6   1        3.29       23.62     18.43 o 
   4   6   1       19.75       10.84     13.71 o 
 -21   0   2      191.98      175.72     62.08 o 
 -20   0   2      639.43      436.49     90.19 o 
 -19   0   2        7.47       58.23     42.35 o 
 -18   0   2      160.18      154.45     58.21 o 
 -17   0   2        2.81      -35.86     30.01 o 
 -16   0   2       97.70      117.97     43.37 o 
 -15   0   2     2964.97     3117.24    208.95 o 
 -14   0   2     1539.97     1809.83    156.35 o 
 -13   0   2      511.71      594.37     88.55 o 
 -12   0   2     2322.77     3021.88    187.19 o 
 -11   0   2      986.89      811.46     94.64 o 
 -10   0   2     5003.19     4764.13    219.38 o 
  -9   0   2    11212.34    10644.92    325.52 o 
  -8   0   2    27710.15    27954.82    419.19 o 
  -7   0   2    27231.17    27266.94    267.06 o 
  -6   0   2     6518.08     5410.93     85.73 o 
  -5   0   2     3213.93     3616.19    120.08 o 
  -4   0   2     8481.07     8017.58    154.47 o 
  -3   0   2     9818.93     9659.52    103.15 o 
  -2   0   2    44226.34    44800.66    306.65 o 
   1   0   2      731.50     1083.97     38.56 o 
   2   0   2     7415.75     7399.82     79.65 o 
   3   0   2     7724.24     8521.54    106.40 o 
   4   0   2    60906.02    61845.38    428.95 o 
   5   0   2    30292.42    30904.32    285.70 o 
   6   0   2     3850.36     4128.87     59.42 o 
   7   0   2     1245.03     1531.40     39.32 o 
   8   0   2     4150.78     4426.58     83.60 o 
   9   0   2    25430.32    25751.30    318.09 o 
  10   0   2     2840.79     3035.56     70.28 o 
  11   0   2    15130.37    14003.18    198.39 o 
  12   0   2      967.74      996.70     65.13 o 
  13   0   2      865.54      905.76     63.85 o 
  14   0   2     4023.68     3822.72    138.78 o 
  15   0   2      265.00      293.31     42.55 o 
  16   0   2      865.24      891.38    121.47 o 
  17   0   2     2807.09     3034.72    227.36 o 
  18   0   2       30.03       49.43     42.48 o 
  19   0   2       28.06       -5.85     27.78 o 
  20   0   2      232.87      292.48     82.17 o 
 -20   1   2       18.05       28.03     26.66 o 
 -19   1   2      104.84      120.77     28.30 o 
 -18   1   2      262.05      255.68     39.69 o 
 -17   1   2      351.80      349.20     43.61 o 
 -16   1   2      105.64       38.47     20.72 o 
 -15   1   2      943.08      962.92     84.39 o 
 -14   1   2      323.14      303.78     47.24 o 
 -13   1   2      183.61      177.75     33.54 o 
 -12   1   2     1231.50     1122.06     59.69 o 
 -11   1   2     3676.73     3637.81     78.01 o 
 -10   1   2     1211.92     1214.88     94.56 o 
  -9   1   2       13.80       41.39      7.42 o 
  -8   1   2       82.98       77.39     10.97 o 
  -7   1   2     8220.15     8278.18    166.61 o 
  -6   1   2     6807.78     7261.09    108.95 o 
  -5   1   2     5837.93     6866.60     79.38 o 
  -4   1   2    13275.73    13798.29    136.28 o 
  -3   1   2      347.87      285.40     11.75 o 
  -2   1   2     1134.69     1122.58     22.95 o 
  -1   1   2      971.69     1015.15     28.17 o 
   0   1   2     2478.66     2529.84     45.79 o 
   1   1   2    29601.47    30413.13    262.83 o 
   2   1   2     2276.18     2147.86     37.25 o 
   3   1   2       88.43      137.97     14.79 o 
   4   1   2      935.71     1054.80     33.34 o 
   5   1   2     9265.78     9870.05    121.53 o 
   6   1   2     5884.36     6214.88     95.31 o 
   7   1   2      315.29      335.10     21.24 o 
   8   1   2     9395.13     9030.94    199.92 o 
   9   1   2       98.45      124.94     22.20 o 
  10   1   2      717.02      734.37     27.23 o 
  11   1   2      127.67      125.31     12.26 o 
  12   1   2     1169.58     1202.03     41.67 o 
  13   1   2      348.76      353.26     38.22 o 
  14   1   2      735.47      739.91     55.69 o 
  15   1   2        0.38        1.24     14.56 o 
  16   1   2       12.74       23.36     18.00 o 
  17   1   2      573.21      509.81     50.97 o 
  18   1   2        0.89       62.55     57.09 o 
  19   1   2       57.87      102.77     79.44 o 
  20   1   2      245.83      360.39     63.00 o 
 -19   2   2       10.34       40.12     18.30 o 
 -18   2   2       68.87       60.84     19.02 o 
 -17   2   2        0.72      -23.07     13.74 o 
 -16   2   2       34.12       49.65     16.99 o 
 -15   2   2      505.00      424.36     39.61 o 
 -14   2   2      637.48      624.35     38.00 o 
 -13   2   2      447.70      431.26     32.54 o 
 -12   2   2      389.81      387.63     30.13 o 
 -11   2   2       22.81       58.75     12.96 o 
 -10   2   2       39.78       32.47     10.91 o 
  -9   2   2     7669.71     7234.14    120.02 o 
  -8   2   2     3282.44     3480.98     76.63 o 
  -7   2   2     1786.65     1716.21     59.00 o 
  -6   2   2      219.44      171.49     13.60 o 
  -5   2   2       58.70       25.28     11.61 o 
  -4   2   2     1406.27     1302.34     41.06 o 
  -3   2   2       74.43       76.29      7.26 o 
  -2   2   2    10114.33     9486.09    136.93 o 
  -1   2   2     3057.34     2904.03     47.30 o 
   0   2   2      222.89      134.30     11.27 o 
   1   2   2      231.48      288.28     17.84 o 
   2   2   2      166.71      122.61     13.13 o 
   3   2   2     2358.34     2160.02     77.09 o 
   4   2   2     3349.97     3127.97     61.47 o 
   5   2   2     4992.55     4581.85     60.25 o 
   6   2   2     3542.62     3366.08     47.32 o 
   7   2   2     5712.72     5684.90    128.65 o 
   8   2   2      192.58      163.54     16.82 o 
   9   2   2      984.44      982.26     45.30 o 
  10   2   2     2035.98     1992.79     97.22 o 
  11   2   2     2079.47     2131.39    104.92 o 
  12   2   2       54.00       78.32     23.70 o 
  13   2   2        0.90        3.69     15.33 o 
  14   2   2      477.87      420.14     44.49 o 
  15   2   2      369.05      378.15     44.01 o 
  16   2   2        5.43       13.43     21.59 o 
  17   2   2      183.34      242.06     51.69 o 
  18   2   2       76.89       85.34     25.98 o 
  19   2   2        0.01       32.42     28.25 o 
 -18   3   2      512.47      516.48     50.10 o 
 -17   3   2     1199.96     1274.08     75.68 o 
 -16   3   2       55.41       48.12     20.16 o 
 -15   3   2      415.11      310.13     39.53 o 
 -14   3   2       10.18        2.80     15.94 o 
 -13   3   2      553.63      471.09     57.72 o 
 -12   3   2     4799.58     4787.77    138.90 o 
 -11   3   2     4327.31     4375.12    102.51 o 
 -10   3   2     4432.63     4739.43    103.76 o 
  -9   3   2      631.08      548.16     29.19 o 
  -8   3   2        9.06       19.44      9.82 o 
  -7   3   2     1577.91     1484.88     53.62 o 
  -6   3   2    13439.17    12917.11    140.12 o 
  -5   3   2    18565.72    18709.33    176.02 o 
  -4   3   2     8710.67     8555.45    103.12 o 
  -3   3   2       37.93        9.60      4.71 o 
  -2   3   2      342.64      331.45     17.62 o 
  -1   3   2     6662.50     6114.33    103.60 o 
   0   3   2     3150.36     3133.18     71.25 o 
   1   3   2    20413.81    20214.98    230.13 o 
   2   3   2     4392.58     4285.81     89.19 o 
   3   3   2      245.41      232.64     20.75 o 
   4   3   2     4582.82     4625.28    128.73 o 
   5   3   2     2086.51     2057.76     54.78 o 
   6   3   2     6523.27     6664.29    105.50 o 
   7   3   2     3942.63     4019.17     66.13 o 
   8   3   2     9490.32     9820.27    301.10 o 
   9   3   2     2038.21     2059.55     84.56 o 
  10   3   2     1153.65     1197.77     67.01 o 
  11   3   2     1157.95     1230.20     85.95 o 
  12   3   2     1832.07     1997.15    112.34 o 
  13   3   2      747.32      766.21     71.89 o 
  14   3   2     2300.79     2560.07    269.58 o 
  15   3   2       30.73       35.70     21.56 o 
  16   3   2        4.75      -28.41     35.75 o 
  17   3   2     1012.04      923.62     73.65 o 
 -15   4   2       73.12       88.87     28.34 o 
 -14   4   2      287.23      286.47     55.17 o 
 -13   4   2      129.13      132.77     36.71 o 
 -12   4   2       70.37       98.80     31.96 o 
 -11   4   2       39.91       22.47     19.59 o 
 -10   4   2       13.31       27.75     16.38 o 
  -9   4   2     1061.31     1149.40     53.73 o 
  -8   4   2     2068.98     2083.91     83.52 o 
  -7   4   2     1293.65     1425.21     51.51 o 
  -6   4   2       49.22       41.69     12.47 o 
  -5   4   2       29.14       55.63     13.57 o 
  -4   4   2      450.40      405.56     30.43 o 
  -3   4   2     1130.64     1119.51     49.46 o 
  -2   4   2     2893.50     2902.04     79.86 o 
  -1   4   2     1422.17     1469.43     55.64 o 
   0   4   2       76.07       94.12     19.57 o 
   1   4   2       45.22       51.44     11.39 o 
   2   4   2      748.09      788.00     38.15 o 
   3   4   2     1243.34     1367.66     62.67 o 
   4   4   2     1917.98     2011.19     57.84 o 
   5   4   2     2222.47     2261.76     62.05 o 
   6   4   2      531.32      551.81     30.74 o 
   7   4   2      232.69      264.51     25.59 o 
   8   4   2      668.89      669.87     52.56 o 
   9   4   2     1201.77     1230.25     87.01 o 
  10   4   2      261.64      304.96    110.59 o 
  11   4   2      916.03      919.34     81.21 o 
  12   4   2       50.43       10.00     33.84 o 
  13   4   2       39.57       -7.11     21.72 o 
  14   4   2      632.80      584.59     61.63 o 
  15   4   2       75.67      147.51     38.57 o 
 -12   5   2      375.67      389.75     95.62 o 
 -11   5   2       49.98       33.12     32.35 o 
 -10   5   2      302.95      336.24     53.09 o 
  -9   5   2       79.16       88.82     21.90 o 
  -8   5   2        3.13       12.89     10.81 o 
  -7   5   2       45.91       33.70     12.08 o 
  -6   5   2      694.25      583.90     41.60 o 
  -5   5   2      688.65      719.14     44.92 o 
  -4   5   2      193.14      157.94     22.35 o 
  -3   5   2       90.93       91.65     16.56 o 
  -2   5   2        5.62       -3.21     11.55 o 
  -1   5   2      681.03      645.42     52.70 o 
   0   5   2      219.74      140.16     24.48 o 
   1   5   2     1072.03     1000.78     63.08 o 
   2   5   2      327.58      259.19     27.72 o 
   3   5   2       15.26       18.59     11.90 o 
   4   5   2      408.17      479.39     38.14 o 
   5   5   2       12.24       31.75     14.65 o 
   6   5   2      221.10      233.10     33.94 o 
   7   5   2      596.28      505.56     65.54 o 
   8   5   2      249.87      315.80     51.54 o 
   9   5   2      157.43      206.67     64.11 o 
  10   5   2       13.82      -15.78     17.15 o 
  11   5   2        1.38       -5.59     24.11 o 
  -4   6   2      716.68      730.41     60.88 o 
  -3   6   2      780.42      710.54     53.21 o 
  -2   6   2     2310.12     2415.00     97.19 o 
  -1   6   2      805.92      758.12     53.88 o 
   0   6   2       44.51       64.06     19.68 o 
   1   6   2       13.58       -9.91     14.43 o 
   2   6   2      434.85      429.32     59.04 o 
   3   6   2     1470.02     1543.96     92.09 o 
 -20   1   3       17.66       -1.43     22.53 o 
 -19   1   3      601.97      628.66     52.26 o 
 -18   1   3      332.10      215.04     35.95 o 
 -17   1   3      565.24      596.63     58.15 o 
 -16   1   3       13.99       27.32     17.83 o 
 -15   1   3      129.50       49.39     19.04 o 
 -14   1   3     1721.35     1489.89     80.41 o 
 -13   1   3     4936.19     4954.31    134.37 o 
 -12   1   3    10746.58    10608.30    216.17 o 
 -11   1   3      706.28      800.94     42.94 o 
 -10   1   3       51.63       86.09     10.75 o 
  -9   1   3      302.68      183.73     15.98 o 
  -8   1   3     5183.82     4898.02     72.50 o 
  -7   1   3     5475.16     5712.71     85.88 o 
  -6   1   3    16021.56    16220.85    165.13 o 
  -5   1   3     8277.93     9724.03    116.80 o 
  -4   1   3       23.66       80.83      8.52 o 
  -3   1   3     7441.61     6480.81     61.77 o 
  -2   1   3       43.22       64.01     11.98 o 
  -1   1   3    32990.86    31406.11    530.66 o 
   0   1   3    17588.56    18161.55    232.83 o 
   1   1   3    39003.69    39875.54    847.59 o 
   2   1   3      162.20      206.09     11.09 o 
   3   1   3     7784.05     7819.01    117.80 o 
   4   1   3    18597.24    19062.99    229.72 o 
   5   1   3     8645.71     8873.81    103.40 o 
   6   1   3    14164.87    14435.51    147.81 o 
   7   1   3    13866.04    14016.52    148.38 o 
   8   1   3      198.99      236.76     17.89 o 
   9   1   3      736.64      632.12     27.80 o 
  10   1   3     4188.42     3800.70     76.56 o 
  11   1   3     1360.30     1172.58     60.05 o 
  12   1   3     2134.42     2027.22     60.24 o 
  13   1   3      238.58      301.75     27.63 o 
  14   1   3     1361.31     1576.66     81.39 o 
  15   1   3      688.49      569.20     50.17 o 
  16   1   3      728.95      695.90     57.83 o 
  17   1   3     1149.92     1121.91    100.87 o 
  18   1   3       15.68       52.39     82.36 o 
  19   1   3      239.88      334.20     60.29 o 
 -19   2   3        0.75       46.69     18.41 o 
 -18   2   3       11.50       33.90     15.72 o 
 -17   2   3      516.82      440.03     42.21 o 
 -16   2   3     1333.13     1299.98     77.34 o 
 -15   2   3     1220.35     1138.42     63.78 o 
 -14   2   3      405.20      478.80     34.17 o 
 -13   2   3      298.64      202.28     22.23 o 
 -12   2   3        7.30       -4.88      8.69 o 
 -11   2   3     2971.09     2968.88     85.55 o 
 -10   2   3     4183.08     4187.98     93.77 o 
  -9   2   3    12776.82    13088.91    172.23 o 
  -8   2   3      847.04     1083.21     42.25 o 
  -7   2   3      142.64      210.51     18.44 o 
  -6   2   3      804.22      611.74     25.61 o 
  -5   2   3     1336.83     1202.92     42.54 o 
  -4   2   3     7031.08     6918.85     88.17 o 
  -3   2   3     4377.72     4503.22     66.39 o 
  -2   2   3     9624.78    10291.07    148.36 o 
  -1   2   3       35.26       55.96     10.36 o 
   0   2   3     6631.47     5855.61     79.08 o 
   1   2   3     2070.95     2242.03     71.91 o 
   2   2   3     7259.42     6785.95    113.63 o 
   3   2   3    15894.54    16374.12    197.45 o 
   4   2   3    29092.20    29815.23    302.56 o 
   5   2   3       81.02       97.16      8.30 o 
   6   2   3       66.72       59.90     15.90 o 
   7   2   3     6243.49     6064.96    156.33 o 
   8   2   3     4498.68     4721.16     81.87 o 
   9   2   3     4438.38     4689.25    154.66 o 
  10   2   3     2916.35     2982.92    111.93 o 
  11   2   3      959.99     1103.65     61.55 o 
  12   2   3     1712.92     1414.53     72.14 o 
  13   2   3     1294.38     1166.45     67.26 o 
  14   2   3     1436.67     1471.45     69.09 o 
  15   2   3      840.88      927.60     69.08 o 
  16   2   3      161.06      173.80     31.92 o 
  17   2   3      438.65      509.39     54.63 o 
  18   2   3       11.00        5.21     21.14 o 
 -18   3   3        7.87       33.36     21.89 o 
 -17   3   3       31.41       82.03     29.84 o 
 -16   3   3        0.10       12.50     19.05 o 
 -15   3   3       19.68       12.29     13.84 o 
 -14   3   3      101.23      149.81     27.55 o 
 -13   3   3      116.53       75.28     18.49 o 
 -12   3   3        5.50        1.54     11.86 o 
 -11   3   3       10.74       12.91      9.14 o 
 -10   3   3      229.08      234.23     22.71 o 
  -9   3   3       66.53       70.14     13.21 o 
  -8   3   3      825.55      796.23     41.48 o 
  -7   3   3      120.36      102.80     16.04 o 
  -6   3   3      236.86      261.80     14.86 o 
  -5   3   3      380.58      335.07     16.11 o 
  -4   3   3      276.62      200.30     19.37 o 
  -3   3   3      158.94      170.22     19.80 o 
  -2   3   3       15.93       18.74      9.72 o 
  -1   3   3      652.53      609.33     32.17 o 
   0   3   3       14.37        5.75      6.34 o 
   1   3   3        9.19        1.79      6.27 o 
   2   3   3      571.06      580.02     30.93 o 
   3   3   3      155.13      199.57     19.29 o 
   4   3   3      619.33      609.25     41.45 o 
   5   3   3      361.86      340.59     23.69 o 
   6   3   3      229.00      234.54     17.25 o 
   7   3   3      236.27      261.01     25.10 o 
   8   3   3     1033.49     1061.80     51.98 o 
   9   3   3        0.09        1.06     22.37 o 
  10   3   3      114.12      130.62     30.10 o 
  11   3   3      756.55      797.85     57.36 o 
  12   3   3       90.35       80.96     19.80 o 
  13   3   3       63.78       38.73     16.34 o 
  14   3   3        7.90       27.86     15.92 o 
  15   3   3        1.34        8.62     15.63 o 
  16   3   3        5.93       -2.15     29.13 o 
  17   3   3       18.96        7.39     18.82 o 
 -15   4   3      785.92      806.41     88.92 o 
 -14   4   3       63.87      163.64     42.19 o 
 -13   4   3      135.07      128.40     40.78 o 
 -12   4   3       90.30      226.82     42.31 o 
 -11   4   3     1427.38     1298.25     97.53 o 
 -10   4   3     1807.08     1980.48     74.05 o 
  -9   4   3     1721.66     1868.58     80.83 o 
  -8   4   3     1882.73     2037.58     74.47 o 
  -7   4   3      284.70      369.07     30.91 o 
  -6   4   3     3329.80     3044.12     91.83 o 
  -5   4   3        7.11       16.97     11.61 o 
  -4   4   3     3247.46     3280.77     88.64 o 
  -3   4   3     6309.79     5845.61    119.35 o 
  -2   4   3     1175.58     1130.38     50.11 o 
  -1   4   3       12.56       13.28     16.55 o 
   0   4   3      413.33      379.79     34.51 o 
   1   4   3     1594.64     1482.63     68.24 o 
   2   4   3     3944.86     3798.08     85.69 o 
   3   4   3     1674.62     1628.43     56.45 o 
   4   4   3     8051.87     8276.51    169.46 o 
   5   4   3      138.56      164.79     18.67 o 
   6   4   3      381.42      374.70     29.70 o 
   7   4   3     1274.71     1489.53     60.61 o 
   8   4   3     1749.78     1585.20     80.82 o 
   9   4   3     3593.37     3549.42    126.10 o 
  10   4   3      274.62      254.64     45.70 o 
  11   4   3      798.79      812.23     63.95 o 
  12   4   3      281.19      116.42     34.24 o 
  13   4   3     1594.54     1536.17    113.73 o 
  14   4   3      104.36       57.82     22.82 o 
 -12   5   3      820.77      837.83     86.95 o 
 -11   5   3      781.26      834.44     83.82 o 
 -10   5   3        0.44       13.45     21.62 o 
  -9   5   3       97.21       37.32     14.59 o 
  -8   5   3      602.66      614.19     78.68 o 
  -7   5   3     1662.59     1696.42     64.50 o 
  -6   5   3     1973.34     1994.60     80.74 o 
  -5   5   3     1103.44     1086.33     57.13 o 
  -4   5   3      415.99      376.34     33.45 o 
  -3   5   3     1153.13     1022.13     53.83 o 
  -2   5   3      610.42      464.24     43.18 o 
  -1   5   3     2158.36     2165.24     93.84 o 
   0   5   3     2861.06     2774.11    106.33 o 
   1   5   3     3532.83     3737.32    124.12 o 
   2   5   3       38.17       45.14     18.04 o 
   3   5   3      335.75      317.68     30.89 o 
   4   5   3     1128.28     1099.72     70.22 o 
   5   5   3     3022.89     3213.74    120.91 o 
   6   5   3     1548.44     1536.72    189.75 o 
   7   5   3      536.32      680.13     76.92 o 
   8   5   3      288.68      316.91     56.75 o 
   9   5   3      238.85      265.81     48.35 o 
  10   5   3     1039.63     1127.89    278.05 o 
  11   5   3      305.10      292.75     76.18 o 
  -3   6   3       20.09       13.14     20.16 o 
  -2   6   3       46.97       23.73     16.99 o 
  -1   6   3        9.24       -2.45     13.17 o 
   0   6   3        0.34        0.18     13.25 o 
   1   6   3       19.35       35.89     18.06 o 
   2   6   3       78.14       28.64     21.41 o 
 -20   0   4        7.67      -12.82     25.04 o 
 -19   0   4       42.17       57.04     31.07 o 
 -18   0   4      810.73      865.98     84.09 o 
 -17   0   4     2478.56     2485.10    135.90 o 
 -16   0   4     3672.40     3418.81    200.73 o 
 -15   0   4      111.53      143.01     33.89 o 
 -14   0   4      420.66      412.10     79.44 o 
 -13   0   4     2420.09     2221.27    335.03 o 
 -12   0   4      243.04      231.65     27.24 o 
 -11   0   4     7750.38     7144.79    112.10 o 
 -10   0   4     6126.32     6580.22    137.54 o 
  -9   0   4     3861.66     4227.60     81.53 o 
  -8   0   4     2834.31     2379.13     58.12 o 
  -7   0   4      645.83      476.20     25.03 o 
  -6   0   4     5650.76     5252.52    113.20 o 
  -5   0   4     5427.78     4990.85     67.43 o 
  -4   0   4    21137.00    22463.47    259.94 o 
  -3   0   4    36917.02    35837.72    266.51 o 
  -2   0   4     3845.34     3324.78     67.68 o 
  -1   0   4    17908.76    18430.35    253.19 o 
   0   0   4    21006.49    21318.04    263.05 o 
   1   0   4    14649.71    15500.82    194.21 o 
   2   0   4    38175.88    39141.94    315.68 o 
   3   0   4     3262.67     3779.72     50.40 o 
   4   0   4    12341.06    12466.60    110.01 o 
   5   0   4     7991.87     7482.86     91.62 o 
   6   0   4    10043.25     9827.20    113.85 o 
   7   0   4     4967.31     5199.63     84.33 o 
   8   0   4      269.73      251.02     16.81 o 
   9   0   4    12161.60    13154.18    143.93 o 
  10   0   4      645.04      814.01     29.81 o 
  11   0   4     2511.68     2335.07     52.53 o 
  12   0   4     1676.44     1552.94     57.08 o 
  13   0   4     6358.98     5977.87    194.48 o 
  14   0   4      562.02      512.39     90.00 o 
  15   0   4     1325.38     1535.37    156.32 o 
  16   0   4      177.41      407.39     86.02 o 
  17   0   4        1.50      -63.33     44.17 o 
  18   0   4     1060.97     1002.87    136.70 o 
  19   0   4      267.13      422.55     94.76 o 
 -20   1   4       28.15       23.60     47.46 o 
 -19   1   4      424.47      406.49     70.88 o 
 -18   1   4        9.07       22.63     18.35 o 
 -17   1   4       26.53       50.48     20.30 o 
 -16   1   4       17.79       47.70     19.59 o 
 -15   1   4      120.11      111.22     22.44 o 
 -14   1   4     1512.47     1507.14     66.97 o 
 -13   1   4      998.90      958.98     57.48 o 
 -12   1   4      952.91      914.78     54.56 o 
 -11   1   4       89.00      126.70     21.01 o 
 -10   1   4     1213.12      998.49     33.86 o 
  -9   1   4        4.24       10.10      7.60 o 
  -8   1   4      390.51      322.93     19.44 o 
  -7   1   4     7156.75     7625.23    106.96 o 
  -6   1   4     4370.81     4815.89     80.94 o 
  -5   1   4     2144.20     1881.64     43.61 o 
  -4   1   4       43.06       43.54      9.58 o 
  -3   1   4     7359.27     7224.13     81.90 o 
  -2   1   4     5635.80     5859.11     69.21 o 
  -1   1   4     7576.96     8340.93    107.70 o 
   0   1   4    14511.83    14386.50    209.41 o 
   1   1   4     2538.68     2924.40     45.23 o 
   2   1   4     7282.02     7147.72     97.12 o 
   3   1   4     4871.16     4637.17     63.36 o 
   4   1   4     3954.28     3834.35     52.83 o 
   5   1   4     4568.71     4167.09     69.19 o 
   6   1   4      729.20      838.41     33.41 o 
   7   1   4      215.02      278.35     19.06 o 
   8   1   4     1068.90     1044.63     71.85 o 
   9   1   4     2904.15     2805.75     62.73 o 
  10   1   4     3353.05     3235.32     64.40 o 
  11   1   4      143.92       69.08     19.56 o 
  12   1   4     1485.34     1504.99     48.35 o 
  13   1   4       84.14      109.60     16.18 o 
  14   1   4      250.27      236.97     32.41 o 
  15   1   4      335.15      272.62     34.05 o 
  16   1   4      269.47      343.82     55.65 o 
  17   1   4      340.35      426.96     52.18 o 
  18   1   4       13.33      -24.12     24.22 o 
  19   1   4        3.89       61.67     27.01 o 
 -19   2   4      136.28      171.84     28.91 o 
 -18   2   4       63.23       52.78     17.61 o 
 -17   2   4      598.19      610.50     64.35 o 
 -16   2   4      413.18      493.85     43.99 o 
 -15   2   4        1.65       20.40      9.93 o 
 -14   2   4        0.01        7.93     11.41 o 
 -13   2   4      122.39       69.14     25.34 o 
 -12   2   4      232.64      243.34     25.06 o 
 -11   2   4     1181.77     1179.24     56.45 o 
 -10   2   4      176.29      262.85     25.65 o 
  -9   2   4     1575.21     1677.13     60.75 o 
  -8   2   4      973.34      889.94     41.05 o 
  -7   2   4       14.87       -0.98      7.24 o 
  -6   2   4        8.08       19.64      5.21 o 
  -5   2   4     6347.07     6591.33    110.64 o 
  -4   2   4     3833.08     3661.91     78.84 o 
  -3   2   4      151.50      136.54     12.03 o 
  -2   2   4      437.62      550.84     35.78 o 
  -1   2   4     1178.45     1139.71     41.52 o 
   0   2   4     6625.95     5949.23    142.09 o 
   1   2   4      210.48      261.21     22.02 o 
   2   2   4     7026.80     7345.32    104.32 o 
   3   2   4     3086.44     3017.47     57.11 o 
   4   2   4      146.21      177.45     12.09 o 
   5   2   4     2541.14     2441.16     64.24 o 
   6   2   4        5.49       -6.75     12.69 o 
   7   2   4     1801.09     1726.94     46.19 o 
   8   2   4     1428.38     1269.51     99.05 o 
   9   2   4      554.38      545.55     41.69 o 
  10   2   4      510.05      423.99     37.89 o 
  11   2   4      800.09      814.96     53.55 o 
  12   2   4      696.37      691.33     51.06 o 
  13   2   4      252.88      308.25     43.99 o 
  14   2   4      197.69      211.28     25.43 o 
  15   2   4      430.90      516.60     52.18 o 
  16   2   4        8.73       21.97     24.42 o 
  17   2   4       20.09       50.94     29.63 o 
  18   2   4      308.46      285.35     60.47 o 
 -18   3   4       27.86       13.69     17.70 o 
 -17   3   4       21.05       29.75     25.00 o 
 -16   3   4      201.47      130.01     27.34 o 
 -15   3   4      271.98      262.67     49.67 o 
 -14   3   4     2048.94     2104.18    131.07 o 
 -13   3   4     2376.71     2619.24     85.11 o 
 -12   3   4     1591.81     1639.55     64.54 o 
 -11   3   4      102.14       36.25     12.08 o 
 -10   3   4      216.70      180.86     29.94 o 
  -9   3   4      161.93      148.61     23.56 o 
  -8   3   4     9508.75     9675.95    174.36 o 
  -7   3   4     3444.15     3621.50     91.06 o 
  -6   3   4     3423.52     3612.60     89.06 o 
  -5   3   4       93.00       30.23      9.01 o 
  -4   3   4      839.60      675.03     36.71 o 
  -3   3   4     7068.17     6448.21    115.95 o 
  -2   3   4     5754.64     5641.07    105.75 o 
  -1   3   4    20773.81    20357.93    261.43 o 
   0   3   4     7376.87     7590.67    112.37 o 
   1   3   4      791.52      926.90     36.74 o 
   2   3   4     3283.90     3218.27     74.93 o 
   3   3   4     7964.64     7728.10    186.67 o 
   4   3   4     8338.23     8728.52    128.29 o 
   5   3   4     6145.01     6510.51    125.03 o 
   6   3   4     3665.32     3825.74     89.41 o 
   7   3   4      824.26      941.03     48.18 o 
   8   3   4     8233.54     8500.30    228.02 o 
   9   3   4     1173.45     1095.99     64.88 o 
  10   3   4     2577.70     2652.00    104.04 o 
  11   3   4     1044.72     1008.10     65.23 o 
  12   3   4     1040.52     1149.57     71.96 o 
  13   3   4        4.20        3.34     19.83 o 
  14   3   4        7.07      -14.62     14.21 o 
  15   3   4     1502.09     1529.36     89.40 o 
  16   3   4      454.61      453.31     54.85 o 
 -15   4   4       62.03       73.21     36.06 o 
 -14   4   4        1.63      -21.46     47.11 o 
 -13   4   4      102.51       76.56     45.15 o 
 -12   4   4      164.87      160.37     39.55 o 
 -11   4   4     1066.41     1074.69     90.15 o 
 -10   4   4      468.56      513.54     39.41 o 
  -9   4   4      312.74      389.49     35.09 o 
  -8   4   4        3.94       -5.20     10.94 o 
  -7   4   4       55.61       32.41     14.85 o 
  -6   4   4      297.77      243.02     22.79 o 
  -5   4   4     1898.80     1933.66     95.19 o 
  -4   4   4      962.26      991.74     49.50 o 
  -3   4   4      716.65      741.05     42.02 o 
  -2   4   4        1.28       14.07      9.12 o 
  -1   4   4      257.23      184.74     25.33 o 
   0   4   4     1517.73     1402.04     83.83 o 
   1   4   4     1569.96     1682.50     73.08 o 
   2   4   4     1608.37     1670.61     83.60 o 
   3   4   4      388.69      463.77     37.79 o 
   4   4   4      192.57      237.18     22.45 o 
   5   4   4      633.59      576.03     43.09 o 
   6   4   4      530.36      573.50     37.03 o 
   7   4   4      653.44      727.60     52.87 o 
   8   4   4      128.60      147.57     23.86 o 
   9   4   4      694.09      713.12     57.01 o 
  10   4   4        6.19       22.87     23.16 o 
  11   4   4      256.56      180.31     32.14 o 
  12   4   4      137.56       96.49     25.11 o 
  13   4   4      259.20      311.19     45.66 o 
  14   4   4      403.46      340.13     46.54 o 
 -11   5   4       71.50      122.91     51.37 o 
 -10   5   4       29.81       28.01     17.73 o 
  -9   5   4      117.66       74.60     24.95 o 
  -8   5   4      409.71      424.72     37.64 o 
  -7   5   4      120.58      122.98     30.28 o 
  -6   5   4      301.40      300.66     31.40 o 
  -5   5   4       51.82       56.16     15.24 o 
  -4   5   4      405.16      435.27     37.08 o 
  -3   5   4      197.94      173.23     26.72 o 
  -2   5   4        2.80        0.37     14.60 o 
  -1   5   4     1466.42     1383.60     74.90 o 
   0   5   4      280.46      269.80     33.50 o 
   1   5   4       15.23       10.26     13.88 o 
   2   5   4      102.02       95.00     20.60 o 
   3   5   4      522.05      508.25     60.82 o 
   4   5   4      419.65      420.26     43.62 o 
   5   5   4      379.07      315.23     50.86 o 
   6   5   4      262.11      278.82     50.64 o 
   7   5   4      178.46      244.79     47.66 o 
   8   5   4      543.51      654.15     77.33 o 
   9   5   4       44.81       64.92     34.33 o 
  10   5   4       92.62       64.29     26.09 o 
 -20   1   5       54.17       49.63     22.55 o 
 -19   1   5        2.34       32.67     21.34 o 
 -18   1   5       72.30      103.19     26.02 o 
 -17   1   5       60.71       27.92     27.32 o 
 -16   1   5      388.78      308.84     32.55 o 
 -15   1   5      372.70      380.18     34.42 o 
 -14   1   5     1315.56     1163.44     57.96 o 
 -13   1   5      863.90      927.75     49.69 o 
 -12   1   5      217.80      202.80     19.21 o 
 -11   1   5        7.75        9.87      7.74 o 
 -10   1   5      670.45      699.02     31.75 o 
  -9   1   5     2916.26     3042.32     64.53 o 
  -8   1   5    11892.71    11859.98    137.97 o 
  -7   1   5     2496.08     3009.09     55.18 o 
  -6   1   5      660.76      748.44     30.69 o 
  -5   1   5    15104.45    14494.60    142.57 o 
  -4   1   5     4877.88     4822.41     60.04 o 
  -3   1   5    14098.37    14583.13    158.60 o 
  -2   1   5    19563.12    20739.53    174.37 o 
  -1   1   5    15137.42    15277.32    204.29 o 
   0   1   5      122.81      143.84     11.86 o 
   1   1   5     6126.83     5493.95     73.20 o 
   2   1   5     5535.10     5788.72     72.32 o 
   3   1   5     9645.29     8770.84     97.16 o 
   4   1   5     3389.71     3448.81     67.06 o 
   5   1   5     8843.90     8949.27    123.00 o 
   6   1   5       40.23       56.16     11.56 o 
   7   1   5     1434.22     1305.49     31.08 o 
   8   1   5    13379.42    13120.55    173.10 o 
   9   1   5     3048.63     3071.44     68.51 o 
  10   1   5     3272.47     3490.74     83.20 o 
  11   1   5      392.48      406.85     24.68 o 
  12   1   5      815.85      940.00     34.11 o 
  13   1   5      858.57      753.82     65.49 o 
  14   1   5     1858.18     1813.65     77.74 o 
  15   1   5      883.60      922.68     71.86 o 
  16   1   5      426.63      544.52     68.47 o 
  17   1   5        8.72       12.03     17.35 o 
  18   1   5      205.55      397.07     53.16 o 
 -19   2   5      172.90      133.00     32.08 o 
 -18   2   5     1025.46      983.55     75.91 o 
 -17   2   5      752.75      616.85     86.74 o 
 -16   2   5      529.72      486.98     41.11 o 
 -15   2   5      234.02      244.37     33.82 o 
 -14   2   5       51.10       49.63     15.67 o 
 -13   2   5     1175.44     1064.81     66.97 o 
 -12   2   5     1986.51     2029.69     63.26 o 
 -11   2   5     2818.95     2865.03     77.68 o 
 -10   2   5      620.09      633.00     38.00 o 
  -9   2   5        0.62        9.12      6.38 o 
  -8   2   5     4631.41     4399.13     70.42 o 
  -7   2   5     4031.84     3784.87     59.27 o 
  -6   2   5     3497.09     3838.27    134.87 o 
  -5   2   5    18397.70    18634.65    213.95 o 
  -4   2   5     4651.70     4956.65    112.56 o 
  -3   2   5      116.64       90.70     14.27 o 
  -2   2   5     7916.21     6890.21    174.58 o 
  -1   2   5     5624.23     5787.74    267.26 o 
   0   2   5    17304.25    16628.50    221.00 o 
   1   2   5     1094.12     1173.82     53.30 o 
   2   2   5     5728.79     5644.76    107.18 o 
   3   2   5       57.03       76.19      9.52 o 
   4   2   5     5507.90     5016.45     85.01 o 
   5   2   5     6159.44     6371.09    134.45 o 
   6   2   5     1180.27     1133.53     56.49 o 
   7   2   5     3089.38     3387.43     86.85 o 
   8   2   5     1001.60     1091.10     49.97 o 
   9   2   5       81.19      105.10     16.87 o 
  10   2   5       12.05       20.84     10.29 o 
  11   2   5     3829.74     3623.02    115.79 o 
  12   2   5     1956.31     1947.34     86.46 o 
  13   2   5      989.31     1212.27     70.33 o 
  14   2   5      112.60      149.81     34.22 o 
  15   2   5      824.40     1089.50     76.82 o 
  16   2   5      471.59      389.52     62.05 o 
  17   2   5      262.47      220.17    129.82 o 
 -18   3   5       32.99       21.50     30.54 o 
 -17   3   5        5.27       14.30     23.78 o 
 -16   3   5       67.29       64.54     23.16 o 
 -15   3   5        0.61       21.97     20.95 o 
 -14   3   5       22.49       23.04     16.16 o 
 -13   3   5      298.09      285.82     36.26 o 
 -12   3   5       10.97        6.10     14.99 o 
 -11   3   5        3.65      -15.47     11.66 o 
 -10   3   5      124.05      138.03     28.39 o 
  -9   3   5        2.30       11.34     13.37 o 
  -8   3   5       58.10       37.36     11.51 o 
  -7   3   5      119.84      104.52     17.56 o 
  -6   3   5      160.30      174.16     22.96 o 
  -5   3   5      566.77      523.12     30.68 o 
  -4   3   5     1209.34     1141.24     49.62 o 
  -3   3   5       15.44       21.46      9.83 o 
  -2   3   5      101.50       89.91     14.09 o 
  -1   3   5      712.26      754.43     46.28 o 
   0   3   5       18.47       23.84      7.23 o 
   1   3   5       54.38       61.56     10.55 o 
   2   3   5      298.49      354.16     22.63 o 
   3   3   5      251.22      282.30     25.99 o 
   4   3   5       90.47      135.98     17.72 o 
   5   3   5      381.60      334.14     26.36 o 
   6   3   5       97.90       82.92     21.46 o 
   7   3   5       85.85      152.09     30.53 o 
   8   3   5      108.70       59.27     30.84 o 
   9   3   5      100.15       92.13     19.31 o 
  10   3   5       11.30        1.44     13.91 o 
  11   3   5      122.67      119.28     26.27 o 
  12   3   5       15.83        0.22     12.78 o 
  13   3   5       33.17       33.50     19.04 o 
  14   3   5      107.31      139.12     28.45 o 
  15   3   5      241.90      209.31     43.61 o 
  16   3   5        0.88       42.00     22.08 o 
 -15   4   5        0.33       14.13     24.92 o 
 -14   4   5      102.41      170.93     41.54 o 
 -13   4   5      577.26      622.57    111.10 o 
 -12   4   5      296.38      333.56     56.83 o 
 -11   4   5     1688.30     1854.66    100.59 o 
 -10   4   5      172.85      190.05     29.27 o 
  -9   4   5      230.51      236.60     30.28 o 
  -8   4   5      978.78      895.18     51.29 o 
  -7   4   5      389.83      337.47     30.65 o 
  -6   4   5     2667.13     2599.66     88.77 o 
  -5   4   5     3175.72     3196.75     94.19 o 
  -4   4   5     1289.56     1431.28     61.15 o 
  -3   4   5      398.00      420.13     33.63 o 
  -2   4   5     5302.86     5093.30    135.67 o 
  -1   4   5     1165.93     1039.07     58.09 o 
   0   4   5     2408.68     2293.70     86.63 o 
   1   4   5     3795.46     3973.54    133.79 o 
   2   4   5     2189.37     2218.83     84.51 o 
   3   4   5      517.72      534.33     47.99 o 
   4   4   5      384.86      325.45     46.28 o 
   5   4   5     2570.52     2490.97    126.98 o 
   6   4   5     1523.38     1530.17    101.81 o 
   7   4   5      182.34      211.02     30.09 o 
   8   4   5      425.79      448.94     43.73 o 
   9   4   5      724.74      782.12     60.18 o 
  10   4   5      343.32      352.49     51.19 o 
  11   4   5     2226.60     2026.02    104.22 o 
  12   4   5       23.06       23.72     16.99 o 
  13   4   5     1224.43     1317.33     87.43 o 
 -11   5   5        7.24       21.91     43.40 o 
 -10   5   5      621.22      663.42     58.79 o 
  -9   5   5      561.16      676.74     50.03 o 
  -8   5   5     1002.66     1028.99     60.34 o 
  -7   5   5     1110.21     1209.24     79.21 o 
  -6   5   5       15.78       16.70      9.45 o 
  -5   5   5     2550.26     2238.72     85.86 o 
  -4   5   5      152.53      109.69     21.60 o 
  -3   5   5     1928.20     1884.64     90.34 o 
  -2   5   5     3558.58     3637.98    125.34 o 
  -1   5   5      395.33      440.85     43.15 o 
   0   5   5       41.22       43.67     14.16 o 
   1   5   5      509.85      503.66     45.70 o 
   2   5   5     1785.25     1822.83    114.59 o 
   3   5   5     1374.29     1485.91    106.20 o 
   4   5   5      690.68      641.00     71.32 o 
   5   5   5     1111.65     1148.57     96.50 o 
   6   5   5        0.03       -7.91     23.18 o 
   7   5   5      297.29      358.19     61.68 o 
   8   5   5     1485.07     1498.72    156.13 o 
   9   5   5      989.03     1071.61    101.14 o 
 -20   0   6       17.86       23.19     38.69 o 
 -19   0   6      269.27      128.29     35.52 o 
 -18   0   6     1892.26     1883.47    121.34 o 
 -17   0   6       30.09       60.47     24.79 o 
 -16   0   6       96.74       75.76     32.02 o 
 -15   0   6        7.82       -5.66     16.81 o 
 -14   0   6     1051.35     1048.79     64.58 o 
 -13   0   6     4921.06     4693.58    287.78 o 
 -12   0   6     2920.87     2869.69    127.42 o 
 -11   0   6     3215.97     3173.56     79.57 o 
 -10   0   6      875.54      755.51     36.92 o 
  -9   0   6    11050.97    10880.33    149.29 o 
  -8   0   6     4500.44     4755.35     89.24 o 
  -7   0   6    18195.33    19473.32    226.27 o 
  -6   0   6    19568.86    19450.60    249.55 o 
  -5   0   6     3770.35     3946.36     72.88 o 
  -4   0   6     2145.67     1722.58     43.00 o 
  -3   0   6     2216.65     2155.51     74.49 o 
  -2   0   6    34118.89    33690.91    612.42 o 
  -1   0   6      128.80      119.99     25.81 o 
   0   0   6     9074.43     9498.46    183.78 o 
   1   0   6     9351.18     9392.14    115.37 o 
   2   0   6     1095.05     1188.91     38.31 o 
   3   0   6    21419.25    21557.62    219.55 o 
   4   0   6     8290.41     7973.80    115.38 o 
   5   0   6     9394.79     9580.39    128.64 o 
   6   0   6     5866.27     5606.04    140.40 o 
   7   0   6      160.06      296.64     26.78 o 
   8   0   6     2113.13     2068.41     63.63 o 
   9   0   6     3891.12     3789.73     89.81 o 
  10   0   6     5248.48     5007.18    107.22 o 
  11   0   6     3803.68     3609.07    131.91 o 
  12   0   6        9.00       72.39     25.04 o 
  13   0   6     1961.92     2459.33    192.64 o 
  14   0   6       10.48      -40.62     42.58 o 
  15   0   6       22.48        1.72     32.29 o 
  16   0   6     1270.50     1196.92    144.86 o 
  17   0   6      960.98     1011.41    135.96 o 
  18   0   6      199.74      302.45     79.10 o 
 -20   1   6       23.04       33.87     18.83 o 
 -19   1   6        0.20       21.45     18.16 o 
 -18   1   6       28.32       20.40     18.34 o 
 -17   1   6      140.98      184.67     26.07 o 
 -16   1   6       71.27       55.05     17.76 o 
 -15   1   6      450.92      368.87     34.09 o 
 -14   1   6        8.64       16.17     12.28 o 
 -13   1   6       77.69       51.86     13.97 o 
 -12   1   6       30.01       65.53     11.96 o 
 -11   1   6      101.98      117.47     15.46 o 
 -10   1   6     3059.51     3276.26     82.57 o 
  -9   1   6      727.31      673.12     28.55 o 
  -8   1   6      698.02      743.40     34.24 o 
  -7   1   6        9.82       15.95      6.62 o 
  -6   1   6     1601.20     1403.59     36.29 o 
  -5   1   6     3582.73     3422.60     75.29 o 
  -4   1   6      105.22       68.83      6.74 o 
  -3   1   6     5238.86     5488.07     79.10 o 
  -2   1   6     3698.26     3776.99     63.19 o 
  -1   1   6     2689.82     2655.59     37.06 o 
   0   1   6      149.31      141.53     10.51 o 
   1   1   6     1176.01     1169.79     38.02 o 
   2   1   6     2084.05     2070.43     45.94 o 
   3   1   6     1452.12     1478.45     55.31 o 
   4   1   6      489.76      549.12     18.33 o 
   5   1   6     2588.42     2371.56     89.28 o 
   6   1   6     3134.77     2980.12     46.63 o 
   7   1   6     2551.63     2434.52     49.07 o 
   8   1   6     1290.79     1247.90     40.24 o 
   9   1   6     1078.05     1081.45     36.38 o 
  10   1   6     1298.29     1427.72     42.51 o 
  11   1   6       16.36       13.71      6.34 o 
  12   1   6      133.10      104.43     14.06 o 
  13   1   6      695.95      604.23     43.80 o 
  14   1   6     1157.12     1201.91     81.53 o 
  15   1   6        3.52       37.33     22.97 o 
  16   1   6       21.41       60.51     21.41 o 
  17   1   6       14.19       45.10     18.58 o 
  18   1   6       36.89       39.40     19.94 o 
 -19   2   6       28.33       10.12     24.04 o 
 -18   2   6      126.59      160.31     41.60 o 
 -17   2   6       52.81       15.17     23.44 o 
 -16   2   6        1.22        9.45     19.21 o 
 -15   2   6      451.19      457.99     45.24 o 
 -14   2   6        8.49       23.25     18.09 o 
 -13   2   6      535.24      526.48     31.94 o 
 -12   2   6     1356.30     1545.91     51.97 o 
 -11   2   6      235.56      234.05     19.59 o 
 -10   2   6      524.82      543.61     26.44 o 
  -9   2   6      836.86      816.12     30.01 o 
  -8   2   6     1352.01     1318.18     35.31 o 
  -7   2   6     2337.35     2421.37     55.81 o 
  -6   2   6      352.66      431.98     21.00 o 
  -5   2   6     1640.45     1539.30     64.50 o 
  -4   2   6       21.11       49.89     14.70 o 
  -3   2   6     2799.74     2860.65    131.97 o 
  -2   2   6     2992.46     2694.10    145.89 o 
  -1   2   6       16.32       68.08     24.49 o 
   0   2   6     3884.86     3712.87    181.54 o 
   1   2   6       19.28       19.05     23.08 o 
   2   2   6       79.56       74.89     13.96 o 
   3   2   6      987.47      944.52     32.23 o 
   4   2   6     4481.21     4350.62     79.00 o 
   5   2   6      557.37      593.99     31.77 o 
   6   2   6      140.89      110.64     16.12 o 
   7   2   6      441.92      513.32     34.25 o 
   8   2   6      196.07      250.71     25.91 o 
   9   2   6     1107.02     1018.82     50.67 o 
  10   2   6       62.01       69.39     15.89 o 
  11   2   6     1004.94      983.64     52.15 o 
  12   2   6      429.10      426.69     34.69 o 
  13   2   6       39.14       69.91     19.35 o 
  14   2   6        2.84       27.50     19.12 o 
  15   2   6      184.60      178.81     71.20 o 
  16   2   6      597.07      580.34     78.91 o 
  17   2   6      177.05      234.48     56.27 o 
 -17   3   6        2.04       26.86     23.37 o 
 -16   3   6      384.02      401.18     49.86 o 
 -15   3   6     1207.23     1267.79     85.76 o 
 -14   3   6       10.36       11.89     13.35 o 
 -13   3   6       21.60        4.59     16.30 o 
 -12   3   6     1002.55      956.00     75.12 o 
 -11   3   6      502.63      469.29     43.85 o 
 -10   3   6     2512.91     2576.89    101.36 o 
  -9   3   6     2327.29     2454.41     97.03 o 
  -8   3   6     3471.49     3586.45    127.90 o 
  -7   3   6      317.10      224.05     25.31 o 
  -6   3   6     2585.20     2427.46     81.23 o 
  -5   3   6     5220.71     5165.58    113.91 o 
  -4   3   6     4707.81     4658.50     88.44 o 
  -3   3   6     3979.24     3991.62     88.85 o 
  -2   3   6     1901.79     1818.14     65.70 o 
  -1   3   6      206.60      256.58     28.67 o 
   0   3   6     3761.87     3749.07     67.83 o 
   1   3   6     9915.92     9620.92    122.30 o 
   2   3   6      327.37      360.43     27.90 o 
   3   3   6     4978.95     5098.54    166.39 o 
   4   3   6     1231.46     1465.72     53.02 o 
   5   3   6      810.54      907.73     58.90 o 
   6   3   6     2783.57     2636.89    129.26 o 
   7   3   6     3334.95     3292.04    138.97 o 
   8   3   6     5974.44     6279.80    236.82 o 
   9   3   6     1833.02     1861.60    171.94 o 
  10   3   6      939.98     1171.43     71.81 o 
  11   3   6       46.74      105.76     24.27 o 
  12   3   6      300.58      273.78     41.90 o 
  13   3   6     1630.38     1655.15     91.19 o 
  14   3   6     1536.42     1565.54    252.11 o 
  15   3   6      168.95      253.78     47.37 o 
 -15   4   6       15.11        8.88     71.81 o 
 -14   4   6       54.34       57.11     27.46 o 
 -13   4   6      165.55      210.16     44.48 o 
 -12   4   6      448.79      449.95     46.37 o 
 -11   4   6      224.37      219.46     32.36 o 
 -10   4   6        0.01        1.18     14.72 o 
  -9   4   6      622.40      433.27     44.07 o 
  -8   4   6      436.41      360.55     35.23 o 
  -7   4   6     1651.86     1628.86     70.44 o 
  -6   4   6      512.34      561.17     41.51 o 
  -5   4   6      320.75      342.88     28.20 o 
  -4   4   6       70.95      103.37     17.80 o 
  -3   4   6      539.39      438.78     34.37 o 
  -2   4   6     2511.25     2438.88     93.76 o 
  -1   4   6      288.58      247.94     30.07 o 
   0   4   6      457.05      501.45     40.54 o 
   1   4   6      300.27      381.04     35.44 o 
   2   4   6       13.57       22.55     12.18 o 
   3   4   6      771.79      741.99     67.82 o 
   4   4   6     1273.97     1160.27     98.71 o 
   5   4   6     1112.30     1155.48    151.31 o 
   6   4   6      659.44      690.80     70.60 o 
   7   4   6       72.95       55.22     19.57 o 
   8   4   6        6.80       20.56     18.66 o 
   9   4   6      174.39      147.19     37.47 o 
  10   4   6      308.69      338.12     55.95 o 
  11   4   6      550.86      576.42     77.16 o 
  12   4   6      127.89      126.67     34.52 o 
  13   4   6        1.78       16.99     16.74 o 
 -10   5   6      116.75       70.55     28.06 o 
  -9   5   6      299.10      325.30     45.52 o 
  -8   5   6      238.78      284.42     33.24 o 
  -7   5   6      260.60      264.89     31.28 o 
  -6   5   6       54.60       58.20     16.55 o 
  -5   5   6      242.51      230.99     25.11 o 
  -4   5   6      439.15      514.24     68.25 o 
  -3   5   6      468.19      495.30     46.85 o 
  -2   5   6       56.50       62.54     19.89 o 
  -1   5   6       14.76       41.62     15.64 o 
   0   5   6      446.05      525.29     52.33 o 
   1   5   6      483.48      526.49     62.56 o 
   2   5   6        8.57       20.36     24.17 o 
   3   5   6      381.02      456.40     79.36 o 
   4   5   6      106.29       88.12     30.41 o 
   5   5   6        3.40       15.71     19.78 o 
   6   5   6      204.50      253.33     48.95 o 
   7   5   6      132.94      164.10     42.94 o 
   8   5   6      296.50      348.54     54.69 o 
 -19   1   7      119.10      180.80     33.46 o 
 -18   1   7      154.41       94.85     21.57 o 
 -17   1   7      401.70      339.40     34.27 o 
 -16   1   7      814.70      646.63     56.06 o 
 -15   1   7      104.84      139.87     31.21 o 
 -14   1   7     1315.38     1399.32     63.79 o 
 -13   1   7     1122.72     1137.94     47.36 o 
 -12   1   7     2864.07     3024.97     83.59 o 
 -11   1   7      893.27      901.47     38.79 o 
 -10   1   7     3216.27     3235.06     67.73 o 
  -9   1   7      503.55      606.46     28.06 o 
  -8   1   7      205.98      169.49     14.81 o 
  -7   1   7     5036.67     4616.43     75.08 o 
  -6   1   7     1328.26     1276.08     35.05 o 
  -5   1   7      649.06      617.38     18.54 o 
  -4   1   7     6134.37     6055.25    110.85 o 
  -3   1   7      323.73      346.18     26.00 o 
  -2   1   7       37.75       35.96     13.58 o 
  -1   1   7     4310.81     4121.61    102.25 o 
   0   1   7     8917.66     9134.93    101.24 o 
   1   1   7     8186.51     7648.18     95.75 o 
   2   1   7       10.60       16.71      7.57 o 
   3   1   7     8430.88     8506.48    125.30 o 
   4   1   7        0.68        5.66      6.00 o 
   5   1   7     2276.18     2077.08     39.26 o 
   6   1   7     7343.96     7112.16    110.60 o 
   7   1   7     3049.95     2951.01     56.25 o 
   8   1   7     2370.01     2594.39     67.62 o 
   9   1   7      495.45      614.73     31.13 o 
  10   1   7      150.50      205.36     20.02 o 
  11   1   7       62.95       42.25     13.87 o 
  12   1   7     4787.37     4524.98     91.36 o 
  13   1   7      896.20      849.24     67.27 o 
  14   1   7      523.33      589.50     57.41 o 
  15   1   7        0.39      -24.67     17.03 o 
  16   1   7       13.17       74.19     27.44 o 
  17   1   7      304.96      269.23     44.09 o 
 -18   2   7       23.66       34.17     73.88 o 
 -17   2   7       24.97       18.83     19.91 o 
 -16   2   7      164.29      145.26     28.40 o 
 -15   2   7      606.15      640.22     53.48 o 
 -14   2   7      117.50      111.54     24.00 o 
 -13   2   7     3066.49     2768.19    105.93 o 
 -12   2   7     1783.07     1902.33     77.91 o 
 -11   2   7     1467.65     1361.54     50.86 o 
 -10   2   7     1102.87     1073.57     40.36 o 
  -9   2   7     2906.77     2795.16     70.52 o 
  -8   2   7     4132.34     3998.77     96.86 o 
  -7   2   7     5095.55     5178.24     89.45 o 
  -6   2   7      187.01      218.46     28.83 o 
  -5   2   7      237.55      257.84     29.19 o 
  -4   2   7     6632.32     6567.31    219.42 o 
  -3   2   7     5177.79     4804.68    142.94 o 
  -2   2   7     1857.81     1878.12     83.90 o 
  -1   2   7     2641.01     2627.14     67.22 o 
   0   2   7     3634.65     3916.02    162.25 o 
   1   2   7      496.06      522.43     46.65 o 
   2   2   7     2943.94     2915.41     95.44 o 
   3   2   7     9953.79    10297.27    144.55 o 
   4   2   7    11524.60    11009.97    128.00 o 
   5   2   7      574.52      597.54     23.69 o 
   6   2   7     1788.03     1864.46     67.26 o 
   7   2   7        0.75       -0.82     10.10 o 
   8   2   7     1305.43     1203.07     55.92 o 
   9   2   7     6986.88     6705.88    138.17 o 
  10   2   7      523.66      607.72     41.04 o 
  11   2   7      687.78      878.27     50.26 o 
  12   2   7       35.09       15.09     13.04 o 
  13   2   7        4.46      -16.34     31.87 o 
  14   2   7      211.43      120.15     33.33 o 
  15   2   7      338.72      269.29     56.99 o 
  16   2   7      858.05     1017.51    106.08 o 
 -17   3   7       53.72       93.46     35.19 o 
 -16   3   7       45.10       21.13     26.13 o 
 -15   3   7        9.85       43.51     14.24 o 
 -14   3   7       29.51       35.90     34.11 o 
 -13   3   7       47.32       62.55     29.58 o 
 -12   3   7       16.50       39.83     24.23 o 
 -11   3   7       79.76       86.86     21.54 o 
 -10   3   7       58.70       81.02     27.14 o 
  -9   3   7      100.20       43.98     16.44 o 
  -8   3   7        4.48        2.60     12.88 o 
  -7   3   7       56.25       17.27     11.91 o 
  -6   3   7        8.35       12.85      9.53 o 
  -5   3   7       38.58       25.50     14.00 o 
  -4   3   7      144.62      134.73     18.22 o 
  -3   3   7      167.14      136.22     15.62 o 
  -2   3   7        8.71        0.09     10.11 o 
  -1   3   7      611.44      574.65     38.48 o 
   0   3   7      418.94      361.33     31.34 o 
   1   3   7      233.59      240.40     28.63 o 
   2   3   7      274.34      349.56     27.46 o 
   3   3   7      251.37      201.28     23.08 o 
   4   3   7      103.97      115.14     23.71 o 
   5   3   7      330.22      339.66     37.70 o 
   6   3   7       73.15       71.14     19.13 o 
   7   3   7        1.90       13.83     13.31 o 
   8   3   7      111.97      164.82     29.08 o 
   9   3   7      240.87      245.23     40.52 o 
  10   3   7       41.50       58.15     28.73 o 
  11   3   7       32.64       57.61     39.81 o 
  12   3   7        2.30      -11.04     15.20 o 
  13   3   7       68.79       62.56     19.09 o 
  14   3   7       28.22       25.56     19.48 o 
 -14   4   7      303.29      349.88     61.79 o 
 -13   4   7      770.03      779.28     64.78 o 
 -12   4   7       75.71       98.62     28.82 o 
 -11   4   7       12.74       28.97     16.86 o 
 -10   4   7      669.62      637.73     55.11 o 
  -9   4   7     2169.59     2216.67    127.19 o 
  -8   4   7      345.04      354.76     34.94 o 
  -7   4   7     1520.20     1638.05     72.87 o 
  -6   4   7      418.37      412.61     36.05 o 
  -5   4   7      184.79      238.84     28.12 o 
  -4   4   7     3102.60     2972.47     84.27 o 
  -3   4   7      247.01      256.53     32.42 o 
  -2   4   7     1903.77     1918.64     84.81 o 
  -1   4   7     1099.00     1116.07     63.37 o 
   0   4   7       55.29       61.07     16.19 o 
   1   4   7       54.39       52.23     14.17 o 
   2   4   7      823.16      743.70     68.40 o 
   3   4   7     4374.55     4495.10    173.47 o 
   4   4   7     1293.98     1152.43     88.32 o 
   5   4   7      553.01      692.43     69.01 o 
   6   4   7     1405.39     1586.52    106.40 o 
   7   4   7      214.95      231.03     43.39 o 
   8   4   7      151.35      145.91     37.22 o 
   9   4   7     2039.62     1966.27    126.92 o 
  10   4   7      550.93      602.73     85.23 o 
  11   4   7      178.72      219.59     44.78 o 
  12   4   7       11.05      -28.45     36.26 o 
  -9   5   7       88.91      133.58     25.06 o 
  -8   5   7       37.80       37.26     18.76 o 
  -7   5   7      404.83      311.95     34.74 o 
  -6   5   7      745.22      764.04     57.18 o 
  -5   5   7      576.39      578.44     45.77 o 
  -4   5   7      880.45      826.01     87.77 o 
  -3   5   7      118.81      155.79     28.96 o 
  -2   5   7        7.07       39.22     16.74 o 
  -1   5   7     1068.41     1076.70     91.88 o 
   0   5   7     1017.42      964.36     86.18 o 
   1   5   7     1467.59     1545.65    108.99 o 
   2   5   7      812.20      884.92     84.31 o 
   3   5   7      156.23      215.20     44.80 o 
   4   5   7       20.34       49.87     26.74 o 
   5   5   7       28.46       43.34     28.82 o 
   6   5   7     2099.58     2142.57    138.07 o 
   7   5   7      801.99      930.08     93.80 o 
 -19   0   8        6.06       54.89     27.76 o 
 -18   0   8      100.09      125.98     31.02 o 
 -17   0   8      566.44      564.89     62.59 o 
 -16   0   8      663.92      639.60     54.95 o 
 -15   0   8      181.13       93.85     20.73 o 
 -14   0   8     1682.04     1580.09     78.77 o 
 -13   0   8      265.11      171.98     25.48 o 
 -12   0   8       67.31       36.26     18.96 o 
 -11   0   8      641.26      787.50     49.77 o 
 -10   0   8     2555.42     2517.87    102.96 o 
  -9   0   8     2937.25     3048.65     93.43 o 
  -8   0   8       18.75       31.69     12.69 o 
  -7   0   8     7138.53     6738.31    149.05 o 
  -6   0   8       65.52       56.76     10.19 o 
  -5   0   8     8670.63     8941.57    222.57 o 
  -4   0   8    12306.58    12370.54    248.05 o 
  -3   0   8     2268.27     2374.12    178.50 o 
  -2   0   8     9831.77     9804.44    368.74 o 
  -1   0   8     3520.76     3485.33     81.57 o 
   0   0   8     2705.05     2638.90    128.22 o 
   1   0   8     1200.79     1127.36     43.60 o 
   2   0   8    18648.81    17812.89    231.78 o 
   3   0   8    14070.07    14230.03    195.42 o 
   4   0   8     1925.56     1990.01     67.77 o 
   5   0   8      204.61      321.39     24.85 o 
   6   0   8     1072.37     1117.39     46.72 o 
   7   0   8     8036.93     7772.52    134.81 o 
   8   0   8     3177.61     3126.75     83.07 o 
   9   0   8     5956.12     6174.79    121.77 o 
  10   0   8      563.79      576.29     57.41 o 
  11   0   8       28.19        9.47     16.19 o 
  12   0   8      374.75      255.36     34.63 o 
  13   0   8      104.51       14.87     24.85 o 
  14   0   8     1443.28     1315.87    106.36 o 
  15   0   8     1719.07     1838.77    135.45 o 
  16   0   8       14.57       21.65     22.05 o 
  17   0   8      125.13      249.50     90.86 o 
 -19   1   8       30.70       34.72     23.76 o 
 -18   1   8       78.29       40.95     14.73 o 
 -17   1   8      473.77      468.33     41.29 o 
 -16   1   8       41.64       65.38     16.13 o 
 -15   1   8       16.23       28.66     13.13 o 
 -14   1   8      245.05      260.97     28.16 o 
 -13   1   8     2354.79     2283.57     68.32 o 
 -12   1   8      148.11      141.38     21.53 o 
 -11   1   8       11.31       29.47      8.54 o 
 -10   1   8     1259.03     1193.37     41.07 o 
  -9   1   8      360.65      295.07     21.75 o 
  -8   1   8     1911.30     2038.36     49.32 o 
  -7   1   8      101.11      116.58     11.69 o 
  -6   1   8     1029.43     1013.68     29.69 o 
  -5   1   8      150.40       85.75     11.44 o 
  -4   1   8       11.67        1.84     11.54 o 
  -3   1   8       14.28       22.52     13.54 o 
  -2   1   8      468.42      522.64     50.04 o 
  -1   1   8     9229.48     8734.37    163.28 o 
   0   1   8      594.49      590.27     28.86 o 
   1   1   8     1048.00     1080.61     40.19 o 
   2   1   8     1310.57     1275.07     44.97 o 
   3   1   8      951.44      880.21     45.48 o 
   4   1   8      730.26      631.78     38.91 o 
   5   1   8       77.47       80.36     10.50 o 
   6   1   8     4213.47     4292.95     73.97 o 
   7   1   8       53.05       83.80     10.95 o 
   8   1   8      584.06      464.42     33.95 o 
   9   1   8      426.55      486.08     28.71 o 
  10   1   8      303.49      248.34     21.18 o 
  11   1   8      727.11      690.82     41.04 o 
  12   1   8      397.52      430.47     33.32 o 
  13   1   8       53.70       67.09     43.78 o 
  14   1   8      284.96      319.92     44.41 o 
  15   1   8      118.82       93.52     31.57 o 
  16   1   8       13.11       10.85     15.66 o 
 -18   2   8       96.38      152.21     38.86 o 
 -17   2   8      121.30      103.77     43.94 o 
 -16   2   8        0.60       56.16     35.03 o 
 -15   2   8      288.17      300.90     47.71 o 
 -14   2   8      251.71      276.03     34.93 o 
 -13   2   8        0.20       11.19     14.19 o 
 -12   2   8        4.66       -1.92     10.75 o 
 -11   2   8      488.89      582.86     39.35 o 
 -10   2   8       78.23      118.13     18.49 o 
  -9   2   8      194.78      193.51     22.17 o 
  -8   2   8      924.56     1025.27     42.91 o 
  -7   2   8      482.24      478.39     40.75 o 
  -6   2   8     1052.72     1037.97     58.86 o 
  -5   2   8      376.19      353.52     34.25 o 
  -4   2   8     2171.43     2187.44     84.64 o 
  -3   2   8      555.78      560.12     32.31 o 
  -2   2   8       95.45      120.72     22.12 o 
  -1   2   8      598.30      590.66     37.25 o 
   0   2   8       66.74       68.11     10.96 o 
   1   2   8     2767.65     3010.96    102.29 o 
   2   2   8     3056.38     3218.68    105.25 o 
   3   2   8       25.18       45.18     16.05 o 
   4   2   8     1871.36     1950.39     56.08 o 
   5   2   8      121.04      122.29     23.12 o 
   6   2   8       34.18       35.80     12.09 o 
   7   2   8      494.84      574.53     40.21 o 
   8   2   8     1303.14     1328.96     60.34 o 
   9   2   8     1079.39     1195.45     58.03 o 
  10   2   8       49.68       70.47     23.40 o 
  11   2   8        4.28       30.45     11.95 o 
  12   2   8        3.24       -7.06     15.55 o 
  13   2   8       62.77       56.86     26.12 o 
  14   2   8      199.30      274.04     67.61 o 
  15   2   8      311.61      382.41     64.96 o 
 -16   3   8        5.72        0.82     15.06 o 
 -15   3   8      176.25      227.80     47.19 o 
 -14   3   8      879.26      988.87     76.38 o 
 -13   3   8      910.42      930.01     80.34 o 
 -12   3   8     1086.75     1074.76     86.54 o 
 -11   3   8      648.46      605.88     96.82 o 
 -10   3   8      231.21      154.47     33.96 o 
  -9   3   8      665.81      680.52     53.47 o 
  -8   3   8     1859.05     1906.02     87.93 o 
  -7   3   8     1277.58     1308.72     71.89 o 
  -6   3   8      960.86      913.56     70.86 o 
  -5   3   8      385.56      383.60     33.84 o 
  -4   3   8     1529.13     1576.97     60.23 o 
  -3   3   8      245.59      281.09     29.07 o 
  -2   3   8     2805.89     2803.79     79.34 o 
  -1   3   8     9329.15     9645.29    186.14 o 
   0   3   8     1059.06     1029.81     51.38 o 
   1   3   8     3605.33     3635.89    104.34 o 
   2   3   8      762.36      833.14     44.89 o 
   3   3   8       17.81       15.38     13.68 o 
   4   3   8     2319.00     2301.35     98.92 o 
   5   3   8     4191.62     4129.17    135.21 o 
   6   3   8     2340.57     2458.20    162.54 o 
   7   3   8      158.53      211.54     40.65 o 
   8   3   8        4.52       21.98     14.46 o 
   9   3   8       63.15      102.53     25.03 o 
  10   3   8      584.24      528.89     50.70 o 
  11   3   8      811.26      796.31     63.91 o 
  12   3   8     2157.41     2255.75    108.30 o 
  13   3   8       46.06       70.56     26.91 o 
 -13   4   8        2.11       13.99     24.85 o 
 -12   4   8        2.14       38.08     21.34 o 
 -11   4   8       73.06       65.32     20.12 o 
 -10   4   8      285.63      226.42     34.57 o 
  -9   4   8      210.02      212.81     39.07 o 
  -8   4   8      118.32       58.97     25.09 o 
  -7   4   8      451.83      338.01     34.13 o 
  -6   4   8        3.79        9.07     16.18 o 
  -5   4   8      510.58      429.89     39.15 o 
  -4   4   8      802.22      747.79     73.69 o 
  -3   4   8      524.03      474.80     38.06 o 
  -2   4   8      616.09      517.40     44.98 o 
  -1   4   8      401.20      363.10     36.61 o 
   0   4   8       45.15       50.41     16.43 o 
   1   4   8      421.07      367.06     52.75 o 
   2   4   8     1472.08     1386.95     97.32 o 
   3   4   8      560.15      530.08     66.41 o 
   4   4   8      286.85      336.16     50.65 o 
   5   4   8        6.30        0.05     18.70 o 
   6   4   8       13.81       19.16     31.12 o 
   7   4   8      279.22      224.85     44.21 o 
   8   4   8      363.06      265.76     47.58 o 
   9   4   8      639.09      616.12     73.98 o 
  10   4   8       28.96       22.48     39.06 o 
  11   4   8        0.09       -9.58     17.91 o 
  -8   5   8      114.16      154.28     33.47 o 
  -7   5   8      116.95      163.43     26.19 o 
  -6   5   8       21.00       39.15     15.64 o 
  -5   5   8       35.86       43.68     18.81 o 
  -4   5   8       85.20      114.96     21.53 o 
  -3   5   8       20.46       58.02     19.81 o 
  -2   5   8       56.85       83.90     29.29 o 
  -1   5   8      456.28      463.62     61.02 o 
   0   5   8      162.72      301.88     76.44 o 
   1   5   8      227.73      278.61     49.01 o 
   2   5   8        5.44        8.42     36.36 o 
   3   5   8       11.95       41.52     22.56 o 
   4   5   8      187.08      242.95     45.97 o 
   5   5   8      457.06      594.87     75.12 o 
 -18   1   9      123.47      143.57     37.03 o 
 -17   1   9      129.65       76.88     30.23 o 
 -16   1   9      152.93      186.88     29.84 o 
 -15   1   9      433.69      502.80     47.25 o 
 -14   1   9      735.04      811.89     56.83 o 
 -13   1   9       78.27       66.22     16.15 o 
 -12   1   9     1299.60     1170.76     50.12 o 
 -11   1   9      414.88      447.67     24.88 o 
 -10   1   9     1916.13     2259.22     53.85 o 
  -9   1   9     1083.79     1188.05     38.98 o 
  -8   1   9     3316.38     3615.13     66.04 o 
  -7   1   9     2505.46     2493.13     65.33 o 
  -6   1   9      287.76      370.64     30.71 o 
  -5   1   9       11.98      -10.51     10.61 o 
  -4   1   9       59.03       42.30     18.18 o 
  -3   1   9     9095.63     9256.33    242.72 o 
  -2   1   9     5750.73     5926.43    140.82 o 
  -1   1   9     4048.64     4081.76    196.78 o 
   0   1   9      468.13      478.32     27.39 o 
   1   1   9      990.10      811.82     37.17 o 
   2   1   9      335.16      378.58     25.80 o 
   3   1   9     1940.80     2177.83     59.78 o 
   4   1   9     4872.41     5146.95    109.59 o 
   5   1   9     4049.48     3924.87     68.04 o 
   6   1   9      209.76      222.86     17.68 o 
   7   1   9      104.51       95.57     13.47 o 
   8   1   9      185.08      100.84     15.89 o 
   9   1   9      582.64      563.10     31.78 o 
  10   1   9     2107.05     1924.33     69.28 o 
  11   1   9      410.80      414.23     32.85 o 
  12   1   9      955.20     1168.44     70.67 o 
  13   1   9       86.99       17.61     20.51 o 
  14   1   9        2.03       22.77     18.28 o 
  15   1   9       25.75      -30.73     27.03 o 
 -17   2   9      139.88       55.77     26.14 o 
 -16   2   9       66.03       40.60     23.07 o 
 -15   2   9      239.99      130.96     50.19 o 
 -14   2   9      136.62      111.36     28.45 o 
 -13   2   9      639.53      816.52     73.99 o 
 -12   2   9        4.14        6.99     13.56 o 
 -11   2   9      649.26      649.13     50.67 o 
 -10   2   9      221.93      209.60     30.62 o 
  -9   2   9      287.89      192.67     29.26 o 
  -8   2   9      788.84      649.68     49.01 o 
  -7   2   9       24.44       46.85     13.96 o 
  -6   2   9     2955.36     3032.98    105.90 o 
  -5   2   9     3064.19     2922.41    134.62 o 
  -4   2   9     4996.84     4668.29    131.85 o 
  -3   2   9     2578.10     2538.66    190.42 o 
  -2   2   9       33.99       43.74     20.67 o 
  -1   2   9       89.04       71.91     30.90 o 
   0   2   9     2203.92     2268.48     59.27 o 
   1   2   9     7257.41     7221.57    111.41 o 
   2   2   9     3770.84     3660.44    118.13 o 
   3   2   9      448.72      454.39     42.28 o 
   4   2   9     2204.06     2174.01     91.03 o 
   5   2   9      392.10      372.56     38.57 o 
   6   2   9     2003.17     2040.80     88.23 o 
   7   2   9     1381.01     1305.15     61.39 o 
   8   2   9     2437.77     2404.41     84.76 o 
   9   2   9     1448.72     1502.88     67.37 o 
  10   2   9      147.15      161.07     20.77 o 
  11   2   9        8.54       14.39     12.30 o 
  12   2   9      130.97       88.97     24.89 o 
  13   2   9     1423.10     1334.45    111.55 o 
  14   2   9      466.88      636.85     81.11 o 
 -16   3   9        0.62       13.72     20.83 o 
 -15   3   9       23.55       43.18     26.00 o 
 -14   3   9        2.61        9.46     20.11 o 
 -13   3   9        0.19       40.55     18.41 o 
 -12   3   9       46.03      -17.28     14.82 o 
 -11   3   9       40.05       50.57     18.84 o 
 -10   3   9      161.20      141.45     28.95 o 
  -9   3   9      326.60      351.72     39.43 o 
  -8   3   9        8.77       42.23     18.88 o 
  -7   3   9      815.91      634.93     53.07 o 
  -6   3   9       78.91      153.14     27.95 o 
  -5   3   9       25.93       31.87     19.18 o 
  -4   3   9      139.56      175.14     30.65 o 
  -3   3   9      103.89       88.18     21.45 o 
  -2   3   9      158.67       63.30     16.44 o 
  -1   3   9       55.26       87.54     15.60 o 
   0   3   9       21.59       26.16     11.49 o 
   1   3   9       12.70       14.77     11.31 o 
   2   3   9      267.52      203.67     41.15 o 
   3   3   9       44.20       51.85     17.88 o 
   4   3   9       47.85       88.44     23.95 o 
   5   3   9      145.65      112.92     30.60 o 
   6   3   9       46.53       53.98     20.69 o 
   7   3   9        2.72        2.86     15.81 o 
   8   3   9       50.36       76.37     22.31 o 
   9   3   9      262.73      285.18     38.77 o 
  10   3   9       60.67       97.02     28.83 o 
  11   3   9        6.21       -2.59     18.27 o 
  12   3   9      171.07      108.28     51.80 o 
 -13   4   9      153.13      226.53     38.39 o 
 -12   4   9      352.34      395.96     47.99 o 
 -11   4   9      122.85       85.43     24.93 o 
 -10   4   9       26.03        2.40     36.23 o 
  -9   4   9      574.89      538.50     52.65 o 
  -8   4   9       15.04       -7.83     19.42 o 
  -7   4   9        8.70       -8.79     14.22 o 
  -6   4   9     1105.90     1200.59     64.97 o 
  -5   4   9     2350.21     2695.16    112.03 o 
  -4   4   9      592.03      681.54     55.27 o 
  -3   4   9      484.85      560.86     49.27 o 
  -2   4   9      432.42      462.46     38.16 o 
  -1   4   9      130.95      151.81     41.83 o 
   0   4   9     1855.04     1994.69    118.54 o 
   1   4   9     1230.76     1440.39    101.07 o 
   2   4   9     1967.71     2215.73    127.78 o 
   3   4   9        9.23       29.03     18.49 o 
   4   4   9        5.22       24.09     21.41 o 
   5   4   9       14.46       13.78     43.50 o 
   6   4   9       67.24      113.94     31.39 o 
   7   4   9     2223.36     2615.61    149.18 o 
   8   4   9      462.81      459.82    119.37 o 
   9   4   9       42.61       81.23     31.82 o 
  -6   5   9      321.18      433.32     49.11 o 
  -5   5   9       33.30       40.65     18.68 o 
  -4   5   9       75.21       79.22     23.50 o 
  -3   5   9      632.22      686.46     61.91 o 
  -2   5   9      944.58     1014.05     92.31 o 
  -1   5   9     1231.37     1158.56    124.84 o 
   0   5   9       43.66       75.06     28.65 o 
   1   5   9        3.01       27.49     24.14 o 
   2   5   9        0.80        3.44     16.00 o 
   3   5   9      361.69      302.91     53.21 o 
 -18   0  10       59.17      -51.38     41.72 o 
 -17   0  10      150.42       37.61     20.12 o 
 -16   0  10      132.15       90.57     32.57 o 
 -15   0  10        4.21       98.74     28.69 o 
 -14   0  10       56.45      109.96     31.24 o 
 -13   0  10     1203.36     1466.16    139.23 o 
 -12   0  10     1317.64     1546.97     75.55 o 
 -11   0  10       22.54       37.62     15.20 o 
 -10   0  10       24.11       67.93     17.71 o 
  -9   0  10     3128.13     2316.72     88.61 o 
  -8   0  10     1823.67     1823.26     77.39 o 
  -7   0  10     5765.92     6433.42    148.50 o 
  -6   0  10      989.68      968.60     55.61 o 
  -5   0  10     5873.41     5657.11    341.43 o 
  -4   0  10      366.09      211.92     36.71 o 
  -3   0  10      360.51      284.71     53.39 o 
  -2   0  10      152.13       43.72     16.12 o 
  -1   0  10     2831.26     3069.73    120.19 o 
   0   0  10    11280.65    11387.28    174.42 o 
   1   0  10      385.31      398.08     30.83 o 
   2   0  10      920.45      786.81     38.12 o 
   3   0  10      114.70      198.00     21.04 o 
   4   0  10      319.45      396.07     29.19 o 
   5   0  10     1015.86      981.18     47.08 o 
   6   0  10     2248.16     2175.35     71.60 o 
   7   0  10     9327.20     9192.58    158.18 o 
   8   0  10       25.55       28.76     11.39 o 
   9   0  10      569.38      379.60     40.01 o 
  10   0  10     1279.48     1440.72     79.30 o 
  11   0  10     1437.33     1212.69     74.57 o 
  12   0  10     1335.40     1084.77     71.56 o 
  13   0  10      961.75     1122.98     99.07 o 
  14   0  10      233.16      420.33     61.89 o 
  15   0  10       18.48      178.38     43.71 o 
 -18   1  10       30.33       49.46     27.51 o 
 -17   1  10        7.81        1.02     28.01 o 
 -16   1  10       58.19       88.82     27.79 o 
 -15   1  10       19.51      -15.39     21.68 o 
 -14   1  10       31.92        6.97     13.68 o 
 -13   1  10      222.69      218.15     23.40 o 
 -12   1  10      178.00      120.00     16.46 o 
 -11   1  10       70.91       97.35     14.44 o 
 -10   1  10      803.26      894.74     39.76 o 
  -9   1  10     1449.12     1299.38     47.23 o 
  -8   1  10      989.32      871.35     38.08 o 
  -7   1  10       13.61       37.05     13.23 o 
  -6   1  10     1563.84     1468.32     57.55 o 
  -5   1  10      349.66      417.06     39.65 o 
  -4   1  10     3818.43     3938.07    147.64 o 
  -3   1  10      448.38      439.37     40.74 o 
  -2   1  10      466.48      391.80     37.54 o 
  -1   1  10      532.45      418.71     35.12 o 
   0   1  10      446.16      502.89     36.81 o 
   1   1  10      126.10      138.77     16.16 o 
   2   1  10        8.42       11.60      8.99 o 
   3   1  10     2967.84     2974.82     75.05 o 
   4   1  10     1820.54     1693.22     64.22 o 
   5   1  10       66.43      108.00     12.29 o 
   6   1  10       51.84       74.09     10.52 o 
   7   1  10      174.69      200.85     18.29 o 
   8   1  10     1299.13     1221.73     44.34 o 
   9   1  10      150.91      123.40     22.34 o 
  10   1  10      810.38      758.26     45.02 o 
  11   1  10       85.67      107.15     24.19 o 
  12   1  10      219.46      165.63     26.60 o 
  13   1  10        8.11       -4.48     32.02 o 
  14   1  10        0.90       -5.78     23.39 o 
 -17   2  10        2.42       18.37     21.49 o 
 -16   2  10       48.39       38.18     24.20 o 
 -15   2  10        0.83       29.72     34.41 o 
 -14   2  10       86.15      164.33     92.46 o 
 -13   2  10      213.30      325.31     50.62 o 
 -12   2  10       32.89        4.24     17.39 o 
 -11   2  10      318.22      335.18     39.30 o 
 -10   2  10        2.41       13.65     12.59 o 
  -9   2  10        0.06       22.86     20.67 o 
  -8   2  10        3.04       15.77     22.40 o 
  -7   2  10      471.45      652.71     53.56 o 
  -6   2  10     1159.22     1243.31     70.56 o 
  -5   2  10      276.81      360.91     38.37 o 
  -4   2  10      357.13      287.90     41.86 o 
  -3   2  10      280.05      217.31     43.04 o 
  -2   2  10      321.52      412.64     40.70 o 
  -1   2  10      238.82      238.56     32.14 o 
   0   2  10     1740.64     1794.18     83.75 o 
   1   2  10      495.03      423.94     52.24 o 
   2   2  10       45.33       54.98     19.90 o 
   3   2  10      117.30      110.49     17.08 o 
   4   2  10        5.63       -9.14     20.25 o 
   5   2  10      742.41      866.04     59.23 o 
   6   2  10      624.60      702.65     58.88 o 
   7   2  10      110.15      148.83     24.15 o 
   8   2  10      222.26      249.52     26.09 o 
   9   2  10        6.33        8.21     10.67 o 
  10   2  10       44.03       64.51     14.98 o 
  11   2  10       47.85       90.22     20.55 o 
  12   2  10       92.22      102.53     26.25 o 
  13   2  10      676.85      701.59     82.39 o 
 -15   3  10      132.68      174.87     42.82 o 
 -14   3  10      199.94      156.39     66.94 o 
 -13   3  10       85.43       65.23     23.96 o 
 -12   3  10      138.70       27.56     71.95 o 
 -11   3  10        4.23       -9.67     18.76 o 
 -10   3  10     2163.11     2493.15    109.27 o 
  -9   3  10     1702.91     1745.43     91.04 o 
  -8   3  10     1792.68     1727.42     89.89 o 
  -7   3  10      367.18      301.18     39.50 o 
  -6   3  10      166.97      118.11     25.95 o 
  -5   3  10      917.10      930.26    164.03 o 
  -4   3  10     1594.50     1855.12    117.53 o 
  -3   3  10     4114.68     4101.57    175.67 o 
  -2   3  10     1212.73     1249.25     84.06 o 
  -1   3  10       44.52       21.83     13.62 o 
   0   3  10        0.26       10.25     11.65 o 
   1   3  10      268.87      375.19     42.60 o 
   2   3  10     1133.14     1298.84     94.20 o 
   3   3  10     2257.13     2399.62    108.29 o 
   4   3  10     1617.54     1561.62     87.58 o 
   5   3  10      648.29      533.16     51.98 o 
   6   3  10      358.20      301.91     40.06 o 
   7   3  10        3.23        3.45     15.33 o 
   8   3  10     1022.38      894.18     68.26 o 
   9   3  10      972.62      852.47     68.15 o 
  10   3  10     1288.00     1337.68     84.49 o 
  11   3  10       34.15      167.39     93.16 o 
 -11   4  10       68.16       53.35     26.99 o 
 -10   4  10        5.71       36.97     18.74 o 
  -9   4  10       22.36       26.34     18.58 o 
  -8   4  10       37.93       70.68     23.04 o 
  -7   4  10      282.53      225.85     33.64 o 
  -6   4  10      193.99      124.40     34.54 o 
  -5   4  10      566.50      466.05     79.32 o 
  -4   4  10       18.36        5.12     18.62 o 
  -3   4  10        4.09       20.82     15.42 o 
  -2   4  10       33.41       62.40     17.44 o 
  -1   4  10       87.11       97.61     21.18 o 
   0   4  10      308.62      313.79     45.10 o 
   1   4  10      285.27      172.66     29.43 o 
   2   4  10      239.91      271.16     40.47 o 
   3   4  10       11.64       30.71     15.39 o 
   4   4  10       76.75       55.30     19.49 o 
   5   4  10       80.24       84.65     36.73 o 
   6   4  10      179.52      130.29     34.41 o 
   7   4  10      751.68      629.78     75.62 o 
   8   4  10       93.50       30.31     14.88 o 
 -17   1  11      126.49      232.62     46.87 o 
 -16   1  11       33.48       21.15     26.60 o 
 -15   1  11      132.77      112.24     56.55 o 
 -14   1  11       51.16        6.54     17.04 o 
 -13   1  11      122.27       72.17     17.75 o 
 -12   1  11      210.37      362.14     27.02 o 
 -11   1  11      815.18      849.77     40.88 o 
 -10   1  11     1902.26     2069.89     63.02 o 
  -9   1  11     1163.56     1043.55     44.15 o 
  -8   1  11      345.45      214.67     24.37 o 
  -7   1  11       34.67       16.49     13.37 o 
  -6   1  11       16.41       -3.78     14.55 o 
  -5   1  11     3742.83     4012.49    117.42 o 
  -4   1  11     2725.90     3030.62    100.32 o 
  -3   1  11     1161.72      952.82     65.35 o 
  -2   1  11        3.43        5.51     14.24 o 
  -1   1  11      500.29      751.31     49.11 o 
   0   1  11        9.17       34.40     13.49 o 
   1   1  11     2400.00     2596.95    115.22 o 
   2   1  11     3237.82     3322.81     81.31 o 
   3   1  11     2249.25     2142.38     65.63 o 
   4   1  11        1.31        1.25     10.26 o 
   5   1  11      166.97      166.84     18.11 o 
   6   1  11      554.27      511.42     31.51 o 
   7   1  11      500.39      476.93     31.51 o 
   8   1  11     1095.29     1162.17     49.58 o 
   9   1  11     1254.73     1293.31     48.70 o 
  10   1  11      609.04      680.74     40.01 o 
  11   1  11      697.31      553.64     37.41 o 
  12   1  11      135.10       92.32     18.47 o 
  13   1  11       12.27      -12.76     14.61 o 
 -16   2  11       58.27       57.35     28.59 o 
 -15   2  11      138.44      137.62     38.61 o 
 -14   2  11      861.92      902.78     83.10 o 
 -13   2  11      481.44      494.42     61.85 o 
 -12   2  11      345.00      257.68     45.13 o 
 -11   2  11      151.18       44.24     19.06 o 
 -10   2  11       52.08      116.96     24.14 o 
  -9   2  11      485.05      709.41     57.26 o 
  -8   2  11      506.50      515.38     47.00 o 
  -7   2  11     2076.99     2079.01     94.89 o 
  -6   2  11      691.56      557.70     49.40 o 
  -5   2  11      367.20      477.56     58.88 o 
  -4   2  11       16.71      109.92     26.83 o 
  -3   2  11      518.27      397.11     44.10 o 
  -2   2  11     3428.31     3731.66    150.80 o 
  -1   2  11     1017.66      918.89     64.29 o 
   0   2  11     1147.87      928.74     62.34 o 
   1   2  11      362.18      261.02     34.27 o 
   2   2  11       35.26       53.01     18.14 o 
   3   2  11      227.82      287.58     46.79 o 
   4   2  11      523.53      395.80     77.61 o 
   5   2  11     1962.73     1943.64     91.02 o 
   6   2  11     1902.50     1964.19    114.39 o 
   7   2  11       73.17       63.84     22.52 o 
   8   2  11        8.34       -1.52     25.72 o 
   9   2  11      217.12      207.12     28.29 o 
  10   2  11      135.71      126.05     23.52 o 
  11   2  11      301.86      348.78     37.76 o 
  12   2  11      201.19      225.06     44.74 o 
 -14   3  11        0.04        1.93     18.61 o 
 -13   3  11        8.90        8.21     58.49 o 
 -12   3  11       15.44       39.71     26.71 o 
 -11   3  11        4.82       10.03     16.90 o 
 -10   3  11       51.74       -9.97     25.31 o 
  -9   3  11       11.41        6.58     17.26 o 
  -8   3  11       47.79       58.24     27.56 o 
  -7   3  11       65.94       14.19     30.26 o 
  -6   3  11        3.40      -32.36     48.10 o 
  -5   3  11       38.89       43.34     23.58 o 
  -4   3  11       56.97      112.84     37.09 o 
  -3   3  11      374.38      349.46     61.76 o 
  -2   3  11        0.82       -1.57     35.24 o 
  -1   3  11       96.50       81.61     28.55 o 
   0   3  11      337.81      337.12     44.92 o 
   1   3  11      108.24       80.74     25.84 o 
   2   3  11      213.85      150.11     30.59 o 
   3   3  11       37.66      134.04     31.79 o 
   4   3  11      147.97       63.42     21.48 o 
   5   3  11       46.56       58.59     20.68 o 
   6   3  11      265.40      254.52     36.78 o 
   7   3  11       27.22       33.41     15.12 o 
   8   3  11      246.22      301.95     43.03 o 
   9   3  11       50.67       21.77     16.59 o 
  10   3  11       40.41       29.62     17.21 o 
 -10   4  11        4.14       -0.57     13.94 o 
  -9   4  11       64.43      173.97     39.59 o 
  -8   4  11      983.68     1227.25     82.39 o 
  -7   4  11      410.25      493.77     54.66 o 
  -6   4  11        1.81       -2.27     20.00 o 
  -5   4  11      291.86      303.72     42.89 o 
  -4   4  11       32.90       42.77     21.09 o 
  -3   4  11       29.33       88.14     24.31 o 
  -2   4  11      227.77      365.40     47.68 o 
  -1   4  11      871.32     1089.32     81.99 o 
   0   4  11      879.30      909.55     62.67 o 
   1   4  11       33.12       23.30     19.22 o 
   2   4  11       41.74       55.03     25.49 o 
   3   4  11       40.00       82.49     28.17 o 
   4   4  11      651.43      813.61     73.27 o 
   5   4  11      723.08      817.34     72.46 o 
   6   4  11      574.88      739.39     81.14 o 
 -16   0  12       86.94      102.42     30.09 o 
 -15   0  12     1256.98     1498.91    105.90 o 
 -14   0  12      392.21      508.64     95.07 o 
 -13   0  12      651.97      383.80     50.54 o 
 -12   0  12       99.48       77.79     20.62 o 
 -11   0  12      112.22      417.08     42.11 o 
 -10   0  12       49.06      182.80     31.91 o 
  -9   0  12     2305.12     2635.87    102.69 o 
  -8   0  12     1072.56     1081.51     87.16 o 
  -7   0  12      135.39       87.18     27.32 o 
  -6   0  12      108.25      269.96     44.22 o 
  -5   0  12       11.06      101.58     29.68 o 
  -4   0  12     1515.80     2108.45    139.93 o 
  -3   0  12     1239.86     1263.70     91.78 o 
  -2   0  12     1315.36     1027.93     83.08 o 
  -1   0  12     2034.56     1836.02    146.96 o 
   0   0  12      664.05      413.56     52.27 o 
   1   0  12     1173.30     1374.36    237.54 o 
   2   0  12        2.57       -5.70     16.72 o 
   3   0  12      395.48      378.84     48.99 o 
   4   0  12     5164.50     5267.38    181.13 o 
   5   0  12      781.85      704.76     75.65 o 
   6   0  12      128.36      120.95     26.16 o 
   7   0  12      366.29      355.53     49.44 o 
   8   0  12       21.79       55.62     24.24 o 
   9   0  12     1189.04      985.29     83.28 o 
  10   0  12      194.45      183.29     40.42 o 
  11   0  12      458.77      569.73     65.50 o 
  12   0  12       89.34       54.32     38.44 o 
 -16   1  12       88.28      104.62     32.24 o 
 -15   1  12        8.40      122.94     35.19 o 
 -14   1  12       12.17       95.77     26.04 o 
 -13   1  12       20.65       18.35     19.58 o 
 -12   1  12      429.87      437.55     35.85 o 
 -11   1  12       81.89       64.13     16.84 o 
 -10   1  12        2.95       -1.27     11.17 o 
  -9   1  12      124.55       77.10     24.89 o 
  -8   1  12       59.14       14.71     13.94 o 
  -7   1  12      216.67      303.43     34.93 o 
  -6   1  12       77.79       91.23     20.39 o 
  -5   1  12       60.60       63.51     20.07 o 
  -4   1  12     1603.71     1337.26     69.38 o 
  -3   1  12       20.94        0.15     12.89 o 
  -2   1  12       79.19      156.35     25.25 o 
  -1   1  12        0.79       15.52     15.79 o 
   0   1  12     1019.82     1042.86     58.95 o 
   1   1  12     1211.59     1138.30     61.50 o 
   2   1  12       75.55       61.61     16.08 o 
   3   1  12      840.34      801.34     41.84 o 
   4   1  12      313.91      370.16     34.67 o 
   5   1  12      153.29      210.12     38.57 o 
   6   1  12       13.09       -6.97     11.35 o 
   7   1  12      513.70      521.61     33.42 o 
   8   1  12      451.10      453.37     31.63 o 
   9   1  12       29.98       35.16     13.22 o 
  10   1  12       11.52       15.28     12.64 o 
  11   1  12       12.10        3.65     14.44 o 
  12   1  12      501.40      467.87     53.12 o 
 -15   2  12      137.59      215.40     44.51 o 
 -14   2  12      140.27      322.96    130.38 o 
 -13   2  12        7.99        5.05     16.42 o 
 -12   2  12        0.95        9.51     13.20 o 
 -11   2  12       49.10       73.04     25.14 o 
 -10   2  12       53.37       94.22     20.91 o 
  -9   2  12      665.29      756.40     70.03 o 
  -8   2  12      108.94      123.77     26.10 o 
  -7   2  12       32.07       40.47     19.60 o 
  -6   2  12       24.85       93.83     27.47 o 
  -5   2  12      215.90      315.79     39.17 o 
  -4   2  12        0.74       20.17     19.85 o 
  -3   2  12        2.92      -14.20     15.66 o 
  -2   2  12     1982.48     2179.22    103.25 o 
  -1   2  12        2.84       31.75     16.72 o 
   0   2  12       57.09       54.81     21.04 o 
   1   2  12      162.65      151.58     27.55 o 
   2   2  12       53.00      144.65     58.81 o 
   3   2  12      207.92      266.50     45.97 o 
   4   2  12      279.66      313.46     43.55 o 
   5   2  12      765.81      838.75     67.77 o 
   6   2  12      139.41      216.89     34.44 o 
   7   2  12      423.09      441.57     49.64 o 
   8   2  12        2.28        7.59     18.23 o 
   9   2  12       33.67       55.07     21.62 o 
  10   2  12      129.73      140.99     26.64 o 
  11   2  12      117.67      149.32     32.70 o 
 -12   3  12      556.13      844.63     85.13 o 
 -11   3  12      240.52      298.13     41.58 o 
 -10   3  12      178.85      118.50     41.31 o 
  -9   3  12        2.86       52.62     20.15 o 
  -8   3  12       33.24       13.38     15.31 o 
  -7   3  12        8.76       23.93     33.11 o 
  -6   3  12      806.00      993.82    104.06 o 
  -5   3  12     1358.70     1280.23    104.84 o 
  -4   3  12      733.77      625.67     72.62 o 
  -3   3  12       99.03       -9.55     22.33 o 
  -2   3  12       94.25      115.64     51.65 o 
  -1   3  12      295.43      493.55     63.83 o 
   0   3  12      332.17      275.34     51.48 o 
   1   3  12     3841.15     3763.74    287.64 o 
   2   3  12     1032.98     1030.65     94.67 o 
   3   3  12       65.64       11.49     19.16 o 
   4   3  12      317.18      327.16     48.60 o 
   5   3  12       33.18       68.55     19.36 o 
   6   3  12      428.77      402.30     49.51 o 
   7   3  12      498.83      506.43     55.35 o 
   8   3  12      631.73      664.70     63.28 o 
  -8   4  12       90.49       78.45     23.16 o 
  -7   4  12       53.20       41.99     42.77 o 
  -6   4  12       18.83      -12.87     16.20 o 
  -5   4  12       42.65       98.69     26.71 o 
  -4   4  12       67.44      127.61     46.52 o 
  -3   4  12       50.09       28.00     39.05 o 
  -2   4  12      369.40      246.71     51.97 o 
  -1   4  12      432.83      288.82     56.91 o 
   0   4  12       10.27       12.93     32.35 o 
   1   4  12      117.53      222.43     38.53 o 
   2   4  12       11.56        5.59     27.46 o 
   3   4  12       29.34       -6.69     19.63 o 
   4   4  12      240.98      230.65     41.60 o 
 -15   1  13        0.83       46.39     26.12 o 
 -14   1  13       23.68       62.42     46.24 o 
 -13   1  13      228.25      272.34     38.44 o 
 -12   1  13      192.20      198.68     25.35 o 
 -11   1  13        2.49       13.82     16.06 o 
 -10   1  13        0.59       40.05     16.90 o 
  -9   1  13      123.73      257.81     28.75 o 
  -8   1  13        4.08       34.28     25.22 o 
  -7   1  13      228.71      302.73     34.80 o 
  -6   1  13     1810.66     1918.13     88.08 o 
  -5   1  13      174.43       64.96     19.24 o 
  -4   1  13       84.97       73.72     22.73 o 
  -3   1  13        3.63       58.42     16.41 o 
  -2   1  13       27.98       68.69     22.25 o 
  -1   1  13     1594.68     1750.76     81.01 o 
   0   1  13     1085.92     1111.91     64.85 o 
   1   1  13     1656.10     1560.19     75.05 o 
   2   1  13       58.44       51.80     18.31 o 
   3   1  13      332.99      492.49     52.24 o 
   4   1  13      444.09      572.29     55.06 o 
   5   1  13      128.00      135.72     27.25 o 
   6   1  13      784.34      802.66     87.95 o 
   7   1  13      408.73      402.52     38.73 o 
   8   1  13       27.74       25.31     22.70 o 
   9   1  13       61.49       45.64     14.30 o 
  10   1  13      455.79      510.81     44.79 o 
 -14   2  13      114.12      105.33     34.87 o 
 -13   2  13        3.63       84.02     27.95 o 
 -12   2  13        2.09       27.78     15.82 o 
 -11   2  13        0.81       45.16     21.10 o 
 -10   2  13      460.13      476.71     45.06 o 
  -9   2  13      889.71      900.89     68.12 o 
  -8   2  13       87.32       59.89     29.52 o 
  -7   2  13       75.43       55.33     32.47 o 
  -6   2  13      270.33      461.68     51.92 o 
  -5   2  13      192.44      287.06     40.85 o 
  -4   2  13     1184.65     1097.20     77.04 o 
  -3   2  13     1701.81     1493.76     90.08 o 
  -2   2  13      534.40      425.09     49.98 o 
  -1   2  13        1.22       22.89     18.59 o 
   0   2  13      284.69      390.80     44.79 o 
   1   2  13       69.26       37.24     28.43 o 
   2   2  13      595.86      768.49     68.82 o 
   3   2  13      443.58      424.12     51.39 o 
   4   2  13      283.18      291.05     45.18 o 
   5   2  13       70.00       66.88     24.45 o 
   6   2  13       62.98       49.47     22.01 o 
   7   2  13      974.06      975.47     75.88 o 
   8   2  13        2.31       -2.49     13.25 o 
   9   2  13      310.16      295.85     62.85 o 
 -11   3  13       37.05       25.47     26.22 o 
 -10   3  13       50.12       66.80     22.91 o 
  -9   3  13       78.19      150.01     32.03 o 
  -8   3  13       12.69        7.81     27.87 o 
  -7   3  13       29.04       81.85     34.28 o 
  -6   3  13      156.92      210.74     49.66 o 
  -5   3  13        0.03       17.93     20.74 o 
  -4   3  13       33.70       99.86     38.99 o 
  -3   3  13       75.37       24.38     38.78 o 
  -2   3  13        0.27      -25.21     24.54 o 
  -1   3  13      117.93      100.85     31.21 o 
   0   3  13      194.84      292.98     53.48 o 
   1   3  13       30.95       56.78     25.00 o 
   2   3  13      247.40      187.60    103.16 o 
   3   3  13      101.48       87.02     96.28 o 
   4   3  13        0.11       31.52     25.33 o 
   5   3  13       29.06      117.67     38.59 o 
   6   3  13       60.57       47.09     24.44 o 
  -3   4  13      663.67      742.07     89.11 o 
  -2   4  13       11.91      -12.62     29.11 o 
  -1   4  13       52.63       70.62     49.95 o 
 -14   0  14        1.55       61.79     39.00 o 
 -13   0  14        0.98      105.56     36.05 o 
 -12   0  14        1.84      -15.37     28.52 o 
 -11   0  14      578.67      712.83     77.67 o 
 -10   0  14      604.18      560.72     70.35 o 
  -9   0  14      409.84      225.20     44.18 o 
  -8   0  14      101.45       41.43     24.42 o 
  -7   0  14      207.00      528.42     67.15 o 
  -6   0  14      424.19      581.82     71.87 o 
  -5   0  14      244.72      294.94     51.68 o 
  -4   0  14     3039.36     2503.75    143.50 o 
  -3   0  14     1453.65     1213.26    100.68 o 
  -2   0  14      285.13      588.52     70.17 o 
  -1   0  14      398.09      749.13     78.76 o 
   0   0  14      503.65      903.40     84.78 o 
   1   0  14      359.95      472.78    177.26 o 
   2   0  14      665.27      570.36     66.93 o 
   3   0  14      141.51       33.64     15.73 o 
   4   0  14      337.93      187.21     71.51 o 
   5   0  14     1119.36     1797.46    185.83 o 
   6   0  14      273.08      317.88     48.39 o 
   7   0  14       43.27        6.86     19.27 o 
   8   0  14      592.51      426.29     58.07 o 
   9   0  14      310.44      310.59     49.74 o 
 -14   1  14       37.99       13.83     21.22 o 
 -13   1  14       15.92       36.39     16.60 o 
 -12   1  14       63.63       38.85     14.83 o 
 -11   1  14       24.68      106.62     22.57 o 
 -10   1  14      184.37      331.37     40.45 o 
  -9   1  14       37.25       24.62     16.47 o 
  -8   1  14      247.49      393.09     43.09 o 
  -7   1  14      500.44      440.21     44.29 o 
  -6   1  14        1.18       -5.18     16.13 o 
  -5   1  14       13.99       30.39     16.99 o 
  -4   1  14       11.02       32.44     17.97 o 
  -3   1  14      341.77      448.87     50.25 o 
  -2   1  14       77.35       66.35     38.73 o 
  -1   1  14       84.80       50.99     17.28 o 
   0   1  14      695.92      564.38     48.44 o 
   1   1  14        1.25       35.59     17.06 o 
   2   1  14      380.13      595.28     82.05 o 
   3   1  14        4.41      -21.82     15.32 o 
   4   1  14       94.36      131.08     30.34 o 
   5   1  14      429.07      338.14     45.58 o 
   6   1  14        0.23       -5.62     27.37 o 
   7   1  14      159.78      149.95     38.70 o 
   8   1  14        3.89        8.31     52.14 o 
   9   1  14      236.35      268.42     54.32 o 
 -12   2  14       94.86      119.51     26.98 o 
 -11   2  14        1.66        9.86     25.41 o 
 -10   2  14       91.15      113.86     25.61 o 
  -9   2  14      136.32      110.55     62.33 o 
  -8   2  14       65.79       95.61     28.01 o 
  -7   2  14       24.32        3.04     21.72 o 
  -6   2  14       33.24       32.28     22.69 o 
  -5   2  14      477.52      522.08     51.95 o 
  -4   2  14      312.40      280.69     38.25 o 
  -3   2  14       25.98       27.83     13.80 o 
  -2   2  14        2.30       13.82     17.23 o 
  -1   2  14       71.24       92.60     22.40 o 
   0   2  14      174.44      285.41     44.39 o 
   1   2  14        0.88       36.77     26.63 o 
   2   2  14      354.75      415.10     51.42 o 
   3   2  14       17.39       25.30     35.91 o 
   4   2  14      101.48      211.40     38.20 o 
   5   2  14        0.69        0.47     18.44 o 
   6   2  14        3.20       -6.94     16.46 o 
   7   2  14      181.36      226.59     41.23 o 
  -8   3  14      416.27      537.68     75.11 o 
  -7   3  14      272.66      182.74     44.07 o 
  -6   3  14      232.73      189.02     44.19 o 
  -5   3  14        1.85       15.72     25.51 o 
  -4   3  14       98.66      229.13     61.99 o 
  -3   3  14       89.18      208.88     51.63 o 
  -2   3  14        4.12       82.98     60.74 o 
  -1   3  14     1356.07     1242.23    111.71 o 
   0   3  14      133.33      157.38     74.54 o 
   1   3  14        9.85       77.71     60.27 o 
   2   3  14        0.72       19.33     27.71 o 
   3   3  14      345.16      546.38     74.26 o 
   4   3  14      335.42      400.03     65.24 o 
 -12   1  15       71.20      297.70     33.24 o 
 -11   1  15        4.91       26.49     21.02 o 
 -10   1  15      179.95      319.08     39.93 o 
  -9   1  15      409.22      381.68     42.95 o 
  -8   1  15      325.81      296.68     38.99 o 
  -7   1  15       74.60       25.34     20.37 o 
  -6   1  15        0.02       39.53     23.93 o 
  -5   1  15      479.89     1001.88     68.68 o 
  -4   1  15       71.40      187.87     29.41 o 
  -3   1  15       18.88       34.99     17.16 o 
  -2   1  15      215.70      194.55     31.40 o 
  -1   1  15      135.57       84.49     22.05 o 
   0   1  15       24.82      105.79     27.03 o 
   1   1  15       51.95      208.00     39.00 o 
   2   1  15      204.18      293.00     43.40 o 
   3   1  15      172.30      178.05     41.92 o 
   4   1  15       76.90       17.88     26.72 o 
   5   1  15      648.18      575.86     61.02 o 
   6   1  15       26.25        1.31     25.26 o 
 -10   2  15      154.78       30.92     18.18 o 
  -9   2  15        6.63        5.70     20.39 o 
  -8   2  15      124.07      293.26     46.61 o 
  -7   2  15        2.64       71.14     37.18 o 
  -6   2  15       52.09       33.04     38.40 o 
  -5   2  15      806.49      728.52     62.71 o 
  -4   2  15       26.07       10.00     15.16 o 
  -3   2  15       21.94       -5.42     16.42 o 
  -2   2  15       23.04      272.21     39.65 o 
  -1   2  15      737.53      843.08     78.50 o 
   0   2  15      258.73      318.76     49.34 o 
   1   2  15       24.84       12.99     18.19 o 
   2   2  15      915.76      697.36     69.94 o 
   3   2  15        0.39       46.81     29.19 o 
   4   2  15      318.57      380.72     51.54 o 
 -10   0  16      239.57      464.57     67.64 o 
  -9   0  16       41.00      327.33     58.59 o 
  -8   0  16       93.23       36.52     29.52 o 
  -7   0  16      421.54      573.88     75.18 o 
  -6   0  16      114.01       15.04     21.51 o 
  -5   0  16        2.88       68.55     48.01 o 
  -4   0  16       78.40      -30.46     23.77 o 
  -3   0  16       48.82      271.27     58.57 o 
  -2   0  16      737.70     1039.41    101.91 o 
  -1   0  16        6.50       51.43     31.90 o 
   0   0  16      860.06      562.98     74.50 o 
   1   0  16      901.75      574.53     73.96 o 
   2   0  16       95.31      269.95     85.95 o 
   3   0  16      128.20      201.28     74.63 o 
   4   0  16       88.81      110.45     64.89 o 
  -9   1  16        0.30       10.40     25.00 o 
  -8   1  16       26.41       37.78     28.07 o 
  -7   1  16        0.17       14.36     18.07 o 
  -6   1  16      141.08      351.87     43.83 o 
  -5   1  16       22.66       42.04     20.25 o 
  -4   1  16       10.29       23.85     19.89 o 
  -3   1  16      326.95      237.37     40.77 o 
  -2   1  16        1.25       18.83     23.65 o 
  -1   1  16       85.78      140.92     28.17 o 
   0   1  16       11.22      -23.29     24.09 o 
   1   1  16      167.07      302.36     50.65 o 
   2   1  16       72.50       42.83     20.64 o 
   3   1  16        3.22       40.77     24.37 o 
   4   1  16       74.99       61.67     24.34 o 
  -6   2  16        4.52       30.60     24.13 o 
  -5   2  16      144.69      153.25     29.50 o 
  -4   2  16       41.63      112.30     30.19 o 
  -3   2  16       55.52       90.16     34.32 o 
  -2   2  16        1.26      -26.74     22.22 o 
  -1   2  16       53.97      114.21     33.64 o 
   0   2  16      124.68      157.24     39.43 o 
                                                 
